# Supplementary material for: Feasibility of nuclear ribosomal region ITS1 over ITS2 in barcoding taxonomically challenging genera of subtribe Cassiinae (Fabaceae)
Source: PeerJ. 2016 Dec 15;4:e2638. doi: 10.7717/peerj.2638 (PMC5162394; doi:10.7717/peerj.2638)
Supplement: Supplemental Information 1 [file peerj-04-2638-s002.fas]

>Chamaecrista absus_Ch.ab1
GCTGCAA--AGTGCCCCG-GACAATGCAAC-----AACTGCAAACCCCG---GCGCG-AG
AAGCGTCAAGGAACT--CAAACAAAAGTGCGTGGCCTC-GGCGACCC--GG-AGACGGAT
C-TCGTTCGGGGCCAACGG--CGAAAATGATGTCTAGAACGACTCTCGGCAACGGATATC
TCGGCTCTCGCATCGATGAAGAACGTAGCGAAA-TGCGATACTTGGTGTGAATTGCAGAA
TCCC-GTGAA-CCATCGAGTCTTT-GAACGCAAGTTGCGCCCGAA-GCCATTAGGTTGAG
GGCACGTCTGCCTGG
>Senna italica_Se.it1
GCTGCAA--AGTGCCCCG-GGCAAAACAAC-----AACTGCAAACCCCG---GCGCG-AG
AAGCGTCAAGGAACT--CAAACAAAAGTGCGTGGCCTC-GGCGACCC--GG-AGACGGAT
C-TCGTTCGGGGCCAACGG--CGAAAATGATGTCTAGAACGACTCTCGGCAACGGATATC
TCGGCTCTCGCATCGATGAAGAACGTAGCGAAA-TGCGATACTTGGTGTGAATTGCAGAA
TCCC-GTGAA-CCATCGAGTCTTT-GAACGCAAGTTGCGCCCGAA-GCCATTAGGTTGAG
GGCACGTCTGCCTGG
>Chamaecrista nigricans_Ch.ni1
GCTGCAA--AGTGCCCCG-GCCAATGCAAC-----AACTGCAAACCCCG---GCGCG-AG
AAGCGTCAAGGAACT--CAAACAAAAGTGCGTGGCCTC-GGCGACCC--GG-AGACGGAT
C-TCGTTCGGGGCCAACGG--CGAAAATGATGTCTAGAAGGACTCTCGGCAACGGATATC
TCGGCTCTCGCATCGATGAAGAACGTAGCGAAA-TGCGATACTTGGTGTGAATTGCAGAA
TCCC-GTGAA-CCATCGAGTCTTT-GAACGCAAGTTGCGCCCGAA-GCCATTAGGTTGAG
GGCACGTCTGCCTGG
>Chamaecrista nigricans_Ch.ni3
GCTGCAA--AGTGCCCCG-GCCAATGCAAC-----AACTGCAAACCCCG---GCGCG-AG
AAGCGTCAAGGAACT--CAAACAAAAGTGCGTGGCCTC-GGCGACCC--GG-AGACGGAT
C-TCGTTCGGGGCCAACGG--CGAAAATGATGTCTAGAAGGACTCTCGGCAACGGATATC
TCGGCTCTCGCATCGATGAAGAACGTAGCGAAA-TGCGATACTTGGTGTGAATTGCAGAA
TCCC-GTGAA-CCATCGAGTCTTT-GAACGCAAGTTGCGCCCGAA-GCCATTAGGTTGAG
GGCACGTCTGCCTGG
>Chamaecrista absus_Ch.ab2
GCTGCAA--AGTGCCCCG-GACAATGCAAC-----AACTGCAAACCCCG---GCGCG-AG
AAGCGTCAAGGAACT--CAAACAAAAGTGCGTGGCCTC-GGCGACCC--GG-AGACGGAT
C-TCGTTCGGGGCCAACGG--CGAAAATGATGTCTAGAACGACTCTCGGCAACGGATATC
TCGGCTCTCGCATCGATGAAGAACGTAGCGAAA-TGCGATACTTGGTGTGAATTGCAGAA
TCCC-GTGAA-CCATCGAGTCTTT-GAACGCAAGTTGCGCCCGAA-GCCATTAGGTTGAG
GGCACGTCTGCCTGG
>Senna italica_Se.it2
GCTGCAA--AGTGCCCCG-GCCAATGCAAC-----AACTGCAAACCCCG---GCGCG-AG
AAGCGTCAAGGAACT--CAAACAAAAGTGCGTGGCCTC-GGCGACCC--GG-AGACGGAT
C-TCGTTCGGGGCCAACGG--CGAAAATGATGTCTAGAACGACTCTCGGCAACGGATATC
TCGGCTCTCGCATCGATGAAGAACGTAGCGAAA-TGCGATACTTGGTGTGAATTGCAGAA
TCCC-GTGAA-CCATCGAGTCTTT-GAACGCAAGTTGCGCCCGAA-GCCATTAGGTTGAG
GGCACGTCTGCCTGG
>Senna italica_Se.it3
GCTGCAA--AGTGCCCCG-GCCAATGCAAC-----AACTGCAAACCCCG---GCGCG-AG
AAGCGTCAAGGAACT--CAAACAAAAGTGCGTGGCCTC-GGCGACCC--GG-AGACGGAT
C-TCGTTCGGGGCCAACGG--CGAAAATGATGTCTAGAACGACTCTCGGCAACGGATATC
TCGGCTCTCGCATCGATGAAGAACGTAGCGAAA-TGCGATACTTGGTGTGAATTGCAGAA
TCCC-GTGAA-CCATCGAGTCTTT-GAACGCAAGTTGCGCCCGAA-GCCATTAGGTTGAG
GGCACGTCTGCCTGG
>Senna alata_Se.at2
GCTGCAA--AGCGCCCCG-GGCAACACAAC-----AACTGCAAACCCCG---GCGCG-AG
AAGCGTCAAGGAACT--CGAACAAAAGCGCGTGGCCTC-GGCGACCC--GG-AGACGGAT
C-TCGTTCGGGGCCAGCAG--CGAAAATGATGTCTAGAATGACTCTCGGCAACGGATATC
TCGGCTCTCGCATCGATGAAGAACGTAGCGAAA-TGCGATACTTGGTGTGAATTGCAGAA
TCCC-GTGAA-CCATCGAGTCTTT-GAACGCAAGTTGCGCCCGAA-GCCATTAGGCCGAG
GGCACGTCTGCCTGG
>Senna alata_Se.at3
GCTGCAA--AGCGCCCCG-GGCAACACAAC-----AACTGCAAACCCCG---GCGCG-AG
AAGCGTCAAGGAACT--CGAACAAAAGCGCGTGGCCTC-GGCGACCC--GG-AGACGGAT
C-TCGTTCGGGGCCAGCAG--CGAAAATGATGTCTAGAATGACTCTCGGCAACGGATATC
TCGGCTCTCGCATCGATGAAGAACGTAGCGAAA-TGCGATACTTGGTGTGAATTGCAGAA
TCCC-GTGAA-CCATCGAGTCTTT-GAACGCAAGTTGCGCCCGAA-GCCATTAGGCCGAG
GGCACGTCTGCCTGG
>Senna alata_Se.at1
GCTGCAA--AGCGCCCCG-GGCAACACAAC-----AACTGCAAACCCCG---GCGCG-AG
AAGCGTCAAGGAACT--CGAACAAAAGCGCGTGGCCTC-GGCGACCC--GG-AGACGGAT
C-TCGTTCGGGGCCAGCAG--CGAAAATGATGTCTAGAATGACTCTCGGCAACGGATATC
TCGGCTCTCGCATCGATGAAGAACGTAGCGAAA-TGCGATACTTGGTGTGAATTGCAGAA
TCCC-GTGAA-CCATCGAGTCTTT-GAACGCAAGTTGCGCCCGAA-GCCATTAGGCCGAG
GGCACGTCTGCCTGG
>Senna alexandrina_Se.ax1
GTTGCAA--AGCACCCCG-GGCAACACAAC-----TACCGCAAACCCCG---ACGCG-AG
AAGCGTCAAGGAACT--CAAACAAAAGTGCGTGGCCTC-GGCGACCC--GG-AGACGGAT
C-TCGTTCGCGGCCAGCAG--CGAAAATGATGTCTAGAACGACTCTCGGCAACGGATATC
TCGGCTCTCGCATCGATGAAGAACGTAGCGAAA-TGCGATACTTGGTGTGAATTGCAGAA
TCCC-GTGAA-CCATCGAGTCTTT-GAACGCAAGTTGCGCCCGAA-GCCACTAGGCCGAG
GGCACGTCTGCCTGG
>Senna alexandrina_Se.ax2
GTTGCAA--AGCACCCCG-GGCAACACAAC-----TACCGCAAACCCCG---ACGCG-AG
AAGCGTCAAGGAACT--CAAACAAAAGTGCGTGGCCTC-GGCGACCC--GG-AGACGGAT
C-TCGTTCGCGGCCAGCAG--CGAAAATGATGTCTAGAACGACTCTCGGCAACGGATATC
TCGGCTCTCGCATCGATGAAGAACGTAGCGAAA-TGCGATACTTGGTGTGAATTGCAGAA
TCCC-GTGAA-CCATCGAGTCTTT-GAACGCAAGTTGCGCCCGAA-GCCACTAGGCCGAG
GGCACGTCTGCCTGG
>Senna uniflora_Se.un1
GCTGCCT--CGTGCCCCA-GGCAGCCCAAC-----AACTATAAACCCCG---GCGCC-GG
ACGCGCCAAGGAACC--CAAACGAACGTGCATTGCCTC-GGCGAGCC--GG-AGACGGAT
C-TTGCCCGGGGCCGGTGA--CGAAAATGAAATTAAAAATGACTCTCGGCAACGGATATC
TCGGCTCTCGCATCGATGAAGAACGTAGCGAAA-TGCGATACTTGGTGTGAATTGCAGAA
TCCC-GTGAA-CCATCGAGTCTTT-GAACGCAAGTTGCGCCCGAA-GCCACTAGGCCGAG
GGCACGTCTGCCTGG
>Senna obtusifolia_Se.ob2
GCTAACT--ATAGCTTCG-GGCAACCCCAC-----AATAAAAAACCCCG---GCGCT-GG
TTGCGCCAAGGAAAT--GAAACTTACGTGTGTGGCCTC-GGCGAACC--GG-AGACGGTT
C-TTGTCCGGGGCCGGTGA--CGAAAATGAAATTAAAAATGACTCTCGGCAACGGATATC
TCGGCTCTCGCATCGATGAAGAACGTAGCGAAA-TGCGATACTTGGTGTGAATTGCAGAA
TCCC-GTGAA-CCATCGAGTCTTT-GAACGCAAGTTGCGCCCGAA-GCCACTAGGCCGAG
GGCACGTCTGCCTGG
>Senna obtusifolia_Se.ob1
GCTAACT--ATAGCCTCG-GGCAACCCCAC-----AATAAAAAACCCCG---GCGCT-GG
TTGCGCCAAGGAAAT--AAAGCTTACGTGTGTGGCCTC-GGCGAATC--GT-AGACGGTT
C-TTGTCCGGGGCCGGTGA--CGAAAATGAAATTAAAAATGACTCTCGGCAACGGATATC
TCGGCTCTCGCATCGATGAAGAACGTAGCGAAA-TGCGATACTTGGTGTGAATTGCAGAA
TCCC-GTGAA-CCATCGAGTCTTT-GAACGCAAGTTGCGCCCGAA-GCCACTAGGCCGAG
GGCACGTCTGCCTGG
>Senna obtusifolia_Se.ob3
GCTAACT--ATAGCCTCG-GGCAACCCCAC-----AATAAAAAACCCCG---GCGCT-GG
TTGCGCCAAGGAAAT--AAAGCTTACGTGTGTGGCCTC-GGCGAATC--GT-AGACGGTT
C-TTGTCCGGGGCCGGTGA--CGAAAATGAAATTAAAAATGACTCTCGGCAACGGATATC
TCGGCTCTCGCATCGATGAAGAACGTAGCGAAA-TGCGATACTTGGTGTGAATTGCAGAA
TCCC-GTGAA-CCATCGAGTCTTT-GAACGCAAGTTGCGCCCGAA-GCCACTAGGCCGAG
GGCACGTCTGCCTGG
>Senna tora_Se.to1
GCTAACT--ATAGCTTCG-GGCAACCCCAC-----AATAAAAAACCCCG---GCGCT-GG
TTGCGCCAAGGAAAT--GAAACTTACGTGTGTGGCCTC-GGCGAACC--GG-AGACGGTT
C-TTGTCCGGGGCCGGTGA--CGAAAATGAAATTAAAAATGACTCTCGGCAACGGATATC
TCGGCTCTCGCATCGATGAAGAACGTAGCGAAA-TGCGATACTTGGTGTGAATTGCAGAA
TCCC-GTGAA-CCATCGAGTCTTT-GAACGCAAGTTGCGCCCGAA-GCCACTAGGCCGAG
GGCACGTCTGCCTGG
>Senna tora_Se.to2
GCTAACT--ATAGCTTCG-GGCAACCCCAC-----AATAAAAAACCCCG---GCGCT-GG
TTGCGCCAAGGAAAT--GAAACTTACGTGTGTGGCCTC-GGCGAACC--GG-AGACGGTT
C-TTGTCCGGGGCCGGTGA--CGAAAATGAAATTAAAAATGACTCTCGGCAACGGATATC
TCGGCTCTCGCATCGATGAAGAACGTAGCGAAA-TGCGATACTTGGTGTGAATTGGAGAA
TCCC-GTGAA-CCATCGAGTCTTT-GAACGCAAGTTGCGCCCGAA-GCCACTAGGCCGAG
GGCACGTCTGCCTGG
>Senna tora_Se.to3
GCTAACT--ATAGCTTCG-GGCAACCCCAC-----AATAAAAAACCCCG---GCGCT-GG
TTGCGCCAAGGAAAT--GAAACTTACGTGTGTGGCCTC-GGCGAACC--GG-AGACGGTT
C-TTGTCCGGGGCCGGTGA--CGAAAATGAAATTAAAAATGACTCTCGGCAACGGATATC
TCGGCTCTCGCATCGATGAAGAACGTAGCGAAA-TGCGATACTTGGTGTGAATTGCAGAA
TCCC-GTGAA-CCATCGAGTCTTT-GAACGCAAGTTGCGCCCGAA-GCCACTAGGCCGAG
GGCACGTCTGCCTGG
>Senna surattensis_Se.st1
GCAGCCT--TGCGCCTCG-TGCAACCCCCT-----AACAGTAAACCCCG---GCGTT-GG
ACGCGCCAAGGAACT--CGAACGAATGTGTGTGGCCCC-GGCGGATC--GG-AGACGCTT
C-TAGCCTGGGGTCCGCTA--CGTAAGCGATGTACAAAACGACTCTCGGCAACGGATATC
TCGGCTCTCGCATCTATGAACAACGTAGCGAAA-TGCGATACTTGGTGTGAATTGCAGAA
TCCC-GTGAA-CCATCGAGTCTTT-GAACGCAAGTTGCGCCCGAA-GCCACTAGGCCAAG
GGCACGTCTGCCTGG
>Senna surattensis_Se.st2
GCAGCCT--TGCGCCTCG-TGCAACCCCCT-----AACAATAAACCCCG---GCGTT-GG
ACGCGCCGAGGAACT--CGAACGAATGTGTGTGGCCCC-GGCGGATC--GG-AGACGCTT
C-TAGCCTGGGGTCCGCTA--CGTAAGCGATGTACAAAACGACTCTCGGCAACGGATATC
TCGGCTCTCGCATCTATGAACAACGTAGCGAAA-TGCGATACTTGGTGTGAATTGCAGAA
TCCC-GTGAA-CCATCGAGTCTTT-GAACGCAAGTTGCGCCCGAA-GCCACTAGGCCAAG
GGCACGTCTGCCTGG
>Senna surattensis_Se.st3
GCAGCCT--TGCGCCTCG-TGCAACCCCCT-----AACAATAAACCCCG---GCGTT-GG
ACGCGCCAAGGAACT--CAAACGAATGTGTGTGGCCCC-GGCGGATC--GG-AGACGCTT
C-TAGCCTGGGGTCCGCTA--CGTAAGCGATGTACAAAACGACTCTCGGCAACGGATATC
TCGGCTCTCGCATCTATGAACAACGTAGCGAAA-TGCGATACTTGGTGTGAATTGCAGAA
TCCC-GTGAA-CCATCGAGTCTTT-GAACGCAAGTTGCGCCCGAA-GCCACTAGGCCAAG
GGCACGTCTGCCTGG
>Senna uniflora_Se.un2
GCTGCCT--CGTGCCCCA-GGCAGCCCAAC-----AACTATAAACCCCG---GCGCC-GG
ACGCGCCAAGGAACC--CAAACGAACGTGCATTGCCTC-GGCGAGCC--GG-AGACGGAT
C-TTGCCCGGGGTCTTCCA--CGAAAATGAAATTAAAAATGACTCTCGGCAACGGATATC
TCGGCTCTCGCATCGATGAAGAACGTAGCGAAA-TGCGATACTTGGTGTGAATTGCAGAA
TCCC-GTGAA-CCATCGAGTCTTT-GAACGCAAGTTGCGCCCGAA-GCCACTAGGCCGAG
GGCACGTCTGCCTGG
>Senna uniflora_Se.un3
GCTGCCT--CGTGCCCCA-GGCAGCCCAAC-----AACTATAAACCCCG---GCGCC-GG
ACGCGCCAAGGAACC--CAAACGAACGTGCATTGCCTC-GGCGAGCC--GG-AGACGGAT
C-TTGCCCGGGGTCTTCCA--CGAAAATGAAATTAAAAATGACTCTCGGCAACGGATATC
TCGGCTCTCGCATCGATGAAGAACGTAGCGAAA-TGCGATACTTGGTGTGAATTGCAGAA
TCCC-GTGAA-CCATCGAGTCTTT-GAACGCAAGTTGCGCCCGAA-GCCACTAGGCCGAG
GGCACGTCTGCCTGG
>Senna pallida_Se.pl1
GCTTCCA--CGCGCCCCA-GGTGAAACAAC-----ATCTATAAACCCCG---GCGCC-AA
ACGCGCCAAGGAACT--CAAACGATTGGGCATGGCCTC-GGTGAACC--GG-AGACGGAT
C-TCGCCCGGGGTCGGCCG--CAAAAACGATGTCCAAAACGACTCTCGGCAACGGATATC
TCGGCTCTCGCATCGATGAAGAACGTAGCGAAA-TGCGATACTTGGTGTGAATTGCAGAA
TCCC-GTGAA-CCATCGAGTCTTT-GAACGCAAGTTGCGCCCGAA-GCCATTAGGCCGAG
GGCACGTCTGCCTGG
>Senna pallida_Se.pl3
GCTTCCA--CGCGCCCCA-GGTGAAACAAC-----ATCTATAAACCCCG---GCGCC-AA
ACGCGCCAAGGAACT--CAAACGATTGGGCATGGCCTC-GGTGAACC--GG-AGACGGAT
C-TCGCCCGGGGTCGGCCG--CAAAAACGATGTCCAAAACGACTCTCGGCAACGGATATC
TCGGCTCTCGCATCGATGAAGAACGTAGCGAAA-TGCGATACTTGGTGTGAATTGCAGAA
TCCC-GTGAA-CCATCGAGTCTTT-GAACGCAAGTTGCGCCCGAA-GCCATTAGGCCGAG
GGCACGTCTGCCTGG
>Senna auriculata_Se.au2
GCTGCCT--CGCGCCCCG-GGCAACCCAAC-----AACTATTAACCCCG---GCGCC-GG
ACGCGCCAAGGAAGT--CAAACGAACGTGCGTGGCCTC-GGCGAACC--GG-AGACGGAT
C-TCGCCCGGGGTCTGCAT--CGAAAACGATGTCCGAAAGGACTCTCGGCAACGGATATC
TCGGCTCTCGCATCGATGAAGAACGTAGCGAAA-TGCGATACTTGGTGTGAATTGCAGAA
TCCC-GTGAA-CCATCGAGTCTTT-GAACGCAAGTTGCGCCCGAA-GCCACTAGGCCGAG
GGCACGTCTGCCTGG
>Senna auriculata_Se.au3
GCTGCCT--CGCGCCCCG-GGCAACCCAAC-----AACTATTAACCCCG---GCGCC-GG
ACGCGCCAAGGAAGT--CAAACGAACGTGCGTGGCCTC-GGCGAACC--GG-AGACGGAT
C-TCGCCCGGGGTCTGCAT--CGAAAACGATGTCCGAAAGGACTCTCGGCAACGGATATC
TCGGCTCTCGCATCGATGAAGAACGTAGCGAAA-TGCGATACTTGGTGTGAATTGCAGAA
TCCC-GTGAA-CCATCGAGTCTTT-GAACGCAAGTTGCGCCCGAA-GCCACTAGGCCGAG
GGCACGTCTGCCTGG
>Senna auriculata_Se.au1
GCTGCCT--CGCGCCCCG-GGCAACCCAAC-----AACTATTAACCCCG---GCGCC-GG
ACGCGCCAAGGAAGT--CAAACGAACGTGCGTGGCCTC-GGCGAACC--GG-AGACGGAT
C-TCGCCCGGGGTCTGCAT--CGAAAACGATGTCCGAAAGGACTCTCGGCAACGGATATC
TCGGCTCTCGCATCGATGAAGAACGTAGCGAAA-TGCGATACTTGGTGTGAATTGCAGAA
TCCC-GTGAA-CCATCGAGTCTTT-GAACGCAAGTTGCGCCCGAA-GCCACTAGGCCGAG
GGCACGTCTGCCTGG
>Senna hirsuta_Se.hi2
GCTGCCC--CGGTCCCTC-GGCAACCCAAC-----AACTATAAACCCCG---GCGCC-GG
ATGCGCCAAGGAACT--CAAACCAACGTGTGTGGCCTC-GGCGAACC--GG-AGACGGAT
C-TCGCCCATGGCCCGCCG--CGAAAACGATGTCAAAAACGACTCTCGGCAACGGATATC
TCGGCTCTCGCATCGGTGAACAACGTAGCGAAA-TGCGATACTTGGTGTGAATTGCAGAA
TCCC-GTGAA-CCATCGAGTCTTT-GAACGCTAGTTGCGCCCGAA-GCCACTAGGGCGAG
GGCACGTCTGCCTGG
>Senna hirsuta_Se.hi3
GCTGCCC--CGGTCCCTC-GGCAACCCAAC-----AACTATAAACCCCG---GCGCC-GG
ATGCGCCAAGGAACT--CAAACCAACGTGTGTGGCCTC-GGCGAACC--GG-AGACGGAT
C-TCGCCCATGGCCCGCCA--CGAAAACGATGTCAAAAACGACTCTCGGCAACGGATATC
TCGGCTCTCGCATCGATGAACAACGTAGCGAAA-TGCGATACTTGGTGTGAATTGCAGAA
TCCC-GTGAA-CCATCGAGTCTTT-GAACGCTTGTTGCGCCCGAA-GCCACTAGGCCGAG
GGCACGTCTGCCTGG
>Senna hirsuta_Se.hi1
GCTGCCC--CGCTCCCTC-GGCAACCCAAC-----AACTATAAACCCCG---GCGCC-GG
ATGCGCCAAGGAACT--CAAACCAACGTGCGTGGCCTC-GGCGAACC--GG-AGACGGAT
C-TCGCCCATGGCCCGCCG--CGAAAACGATGTCAAAAACGACTCTCGGCAACGGATATC
TCGGCTCTCGCATCGATGAAGAACGTAGCGAAA-TGCGATACTTGGTGTGAATTGCAGAA
TCCC-GTGAA-CCATCGAGTCTTT-GAACGCAAGTTGCGCCCGAA-GCCACTAGGCCGAG
GGCACGTCTGCCTGG
>Senna occidentalis_Se.oc2
GCTGCCT--CGCACCCCC-GGCAACCCAAC-----AACTATAAACCCCG---GCGCC-GG
ATGCGCCAAGGAACC--AAAACCAACGTGCGTGGCCTC-GGCGAACC--GG-AGACGGAT
C-TCGCCCATGGCCCGTCG--CGAAAACGATGTCTAAAACGACTCTCGGCAACGGATATC
TCGGCTCTCGCATCGATGAAGAACGTAGCGAAA-TGCGATACTTGGTGTGAATTGCAGAA
TCCC-GTGAA-CCATCGAGTCTTT-GAACGCAAGTTGCGCCCGAA-GCCACTAGGCCGAG
GGCACGTCTGCCTGG
>Senna occidentalis_Se.oc3
GCTGCCT--CGCACCCCC-GGCAACCCAAC-----AACTATAAACCCCG---GCGCC-GG
ATGCGCCAAGGAACC--AAAACCAACGTGCGTGGCCTC-GGCGAACC--GG-AGACGGAT
C-TCGCCCATGGCCCGTCG--CGAAAACGATGTCTAAAACGACTCTCGGCAACGGATATC
TCGGCTCTCGCATCGATGAAGAACGTAGCGAAA-TGCGATACTTGGTGTGAATTGCAGAA
TCCC-GTGAA-CCATCGAGTCTTT-GAACGCAAGTTGCGCCCGAA-GCCACTAGGCCGAG
GGCACGTCTGCCTGG
>Senna siamea_Se.si2
GCTGCTA--TGTGCCCCG-GGCAGCACAAC-----AACTATGGACCCCG---GCGCC-GG
ACGCGCCAAGGAACT--CGAACAAACGTGCGTAGCCCC-GGCGATCC--GG-ATACGGAT
C-CCGCTCGGGGTAAGTCG--CGAGAATGGTGTCCAAAATGACTCTCGGCAACGGATATC
TCGGCTCTCGCATCGATGAAGAACGTAGCGAAA-TGCGATACTTGGTGTGAATTGCAGAA
TCCC-GTGAA-CCATCGAGTCTTT-GAACGCAAGTTGCGCCCGAA-GCCATTAGGCCGAG
GGCACGTCTGCCTGG
>Senna siamea_Se.si3
GCTGCTA--TGTGCCCCG-GGCAGCACAAC-----AACTATGGACCCCG---GCGCC-GG
ACGCGCCAAGGAACT--CGAACAAACGTGCGTAGCCCC-GGCGATCC--GG-ATACGGAT
C-CCGCTCGGGGTAAGTCG--CGAGAATGGTGTCCAAAATGACTCTCGGCAACGGATATC
TCGGCTCTCGCATCGATGAAGAACGTAGCGAAA-TGCGATACTTGGTGTGAATTGCAGAA
TCCC-GTGAA-CCATCGAGTCTTT-GAACGCAAGTTGCGCCCGAA-GCCATTAGGCCGAG
GGCACGTCTGCCTGG
>Cassia javanica_Ca.jv2
GCACGGG--GGAACCGTG-GGCAACGAAAT-----AACCACAAACCCCG---GCGCT-AG
ATGCGCCAAGGACCC--ATAAGAAACAGGCACGACCCT-GGCTGCCC--GG-AGACGGAG
C-CCGCCAGGGAAGCGCCG--CTGAACTTGTAACCAAAACGACTCTCGGCAACGGATATC
TAGGCTCTCGCATCGATGAAGAACGTAGCGAAA-TGCGATACTTGGTGTGAATTGCAGAA
TCCC-GTGAA-CCATCGAGTCTTT-GAACGCAAGTTGCGCCCGAA-GCCATTAGGCCGAG
GGCACGTCTGCCTGG
>Cassia javanica_Ca.jv3
GCACGGG--GGAACCGTG-GGCAACGAAAT-----AACCACAAACCCCG---GCGCT-AG
ATGCGCCAAGGACCC--ATAAGAAACAGGCACGACCCT-GGCTGCCC--GG-AGACGGAG
A-CCGCCAGGGAAGCGCCG--CTGAACTTGTAACCAAAACGACTCTCGGCAACGGATATC
TAGGCTCTCGCATCGATGAAGAACGTAGCGAAA-TGCGATACTTGGTGTGAATTGCAGAA
TCCC-GTGAA-CCATCGAGTCTTT-GAACGCAAGTTGCGCCCGAA-GCCATTAGGCCGAG
GGCACGTCTGCCTGG
>Cassia javanica_Ca.jv1
GCACGGG--GGAACCGTG-GGCAACGAAAT-----AACCACAAACCCCG---GCGCT-AG
ATGCGCCAAGGACCC--RTAAKAAACRGGSACGACCCT-GGCTGCCC--GG-AGACGGAK
C-CCGCCAGGGAAKSGCCG--CTGAACTTGTAACCAAAACRACTCTCGGCAACGGATATC
TAGGCTCTCKCATCRATRAAKAACGTAKYGAAA-TGCGATMYTTGKTGTGAWTTGMASAA
TCCC-GTGAA-CYRTCGAGTCTTT-GAACGCAAGTTGCGCCCGAA-GCCATTAGGCCGAG
GGCACGTCTGCCTGG
>Cassia fistula_Ca.fi2
GCACTAG--GGAACCGTG-CGCAACGAAAC-----AACCACAAATTTCG---GCGCT-AG
ATGCGCCAAGGACCC--ATAAGAAACAGGCACGGCCTT-GGCTGCCC--GG-AGACGGAG
C-ATGCCAGGGAAGCGCCG--CTGAACTAGTAACAAAAACGACTCCCGGCAACGGATATC
TAGGCTCTCGCATCGATGAAGAACGTAGCGAAA-TGCGATACTTGGTGTGAATTGCAGAA
TCCC-GTGAA-CCATCGAGTCTTT-GAACGCAAGTTGCGCCCGAA-GCCACTAGGCCGAG
GGCACGTCTGCCTGG
>Cassia fistula_Ca.fi3
GCACTAG--GGAACCGTG-CGCAACGAAAC-----AACCACAAATTTCG---GCGCT-AG
ATGCGCCAAGGACCC--ATAAGAAACAGGCACGGCCTT-GGCTGCCC--GG-AGACGGAG
C-ATGCCAGGGAAGCGCCG--CTGAACTAGTAACAAAAACGACTCCCGGCAACGGATATC
TAGGCTCTCGCATCGATGAAGAACGTAGCGAAA-TGCGATACTTGGTGTGAATTGCAGAA
TCCC-GTGAA-CCATCGAGTCTTT-GAACGCAAGTTGCGCCCGAA-GCCACTAGGCCGAG
GGCACGTCTGCCTGG
>Cassia roxburghii_Ca.rx1
GCACGGG--GGAAGCGTG-CGCAGCGGGAT-----AACCACAAACCCCG---GCGCT-AG
ATGCGCCAAGGACCC--ACAAGAAACAGGGACGACCCT-GGCTGCCC--GG-AGACGGAG
C-CTGCCAGGGAAGTGCCG--CTGAACTCGTAACGAAAACGACTCTCGGCAACGGATATC
TAGGCTCTCGCATCGATGAAGAACGTAGCGAAA-TGCGATACTTGGTGTGAATTGCAGAA
TCCC-GTGAA-CCATCGAGTCTTT-GAACGCAAGTTGCGCCCGAA-GCCACTAGGCCGAG
GGCACGTCTGCCTGG
>Cassia roxburghii_Ca.rx3
GCACGGG--GGAAGCGTG-CGCAGCGGGAT-----AACCACAAACCCCG---GCGCT-AG
ATGCGCCAAGGACCC--ACAAGAAACAGGGACGACCCT-GGCTGCCC--GG-AGACGGAG
C-CTGCCAGGGAAGTGCCG--CTGAACTCGTAACGAAAACGACTCTCGGCAACGGATATC
TAGGCTCTCGCATCGATGAAGAACGTAGCGAAA-TGCGATACTTGGTGTGAATTGCAGAA
TCCC-GTGAA-CCATCGAGTCTTT-GAACGCAAGTTGCGCCCGAA-GCCACTAGGCCGAG
GGCACGTCTGCCTGG
>Senna sulfurea_Se.su1
GAGGCGT--CTCGCGGGA-GCCAAATTCCA-----GACCACCTCGCCGG---GCCCC-AC
CGATCGCAGGGACGA--TGGATTCGGGGCGACAATGCT-TGACACCC--GG-AGACGTGC
C-TTGGCCTAGTGGCTTCG--CGCAACTTGCGTTCAAAGACTCGATGGTTCACGGGTATT
CTGCAATTCACACCAATGTATCGCATTTCGCTA-TTTCTTCATCGATGCGAGAGCCGAGA
TATC-GTTGA-CCGAGAGTCGTTT-GTACATCGCTTACGTAGGGA-ACCCCAGGCCTAGA
AGCGTCTCCGATCCG
>Senna sulfurea_Se.su3
GAGGCGT--CTCGCGGGA-GCCAAATTCCA-----GACCACCTCGCCGG---GCCCC-AC
CGATCGCAGGGACGA--TGGATTCGGGGCGACAATGCT-TGACACCC--GG-AGACGTGC
C-TTGGCCTAGTGGCTTCG--CGCAACTTGCGTTCAAAGACTCGATGGTTCACGGGTATT
CTGCAATTCACACCAATGTATCGCATTTCGCTA-TTTCTTCATCGATGCGAGAGCCGAGA
TATC-GTTGA-CCGAGAGTCGTTT-GTACATCGCTTACGTAGGGA-ACCCCAGGCCTAGA
AGCGTCTCCGATCCG
>Senna occidentalis_Se.oc1
GCTGCCT--CGCACCCCC-GGCAACCCAAC-----AACTATAAACCCCG---GCGCC-GG
ATGCGCCAAGGAACC--AAAACCAACGTGCGTGGCCTC-GGCGAACC--GG-AGACGGAT
C-TCGCCCATGGCCCGTCG--CGAAAACGATGTCTAAAACGACTCTCGGCAACGGATATC
TCGGCTCTCGCATCGATGAAGAACGTAGCGAAA-TGCGATACTTGGTGTGAATTGCAGAA
TCCC-GTGAA-CCATCGAGTCTTT-GAACGCAAGTTGCGCCCGAA-GCCACTAGGCCGAG
GGCACGTCTGCCTGG
>Senna siamea_Se.si1
GCTGCTA--TGTGCCCCG-GGCAGCACAAC-----AACTATGGACCCCG---GCGCC-GG
ACGCGCCAAGGAACT--CGAACAAACGTGCGTAGCCCC-GGCGATCC--GG-ATACGGAT
C-CCGCTCGGGGTAAGTCG--CGCAACTTGCGTTCAAAGACTCTCTCGGCAACGGATATC
TCGGCTCTCGCATCGATGAAGAACGTAGCGAAA-TGCGATACTTGGTGTGAATTGCAGAA
TCCC-GTGAA-CCATCGAGTCTTT-GAACGCAAGTTGCGCCCGAA-GCCATTAGGCCGAG
GGCACGTCTGCCTGG
>Cassia fistula_Se.fi1
GCACTAG--GGAACCGTG-CGCAACGAAAC-----AACCACAACTTTCG---GCGCT-AG
ATGCGCCAAGGACCC--ATAAGAAACAGGCACGGCCTT-GGCTGCCC--GG-AGACGGAG
C-ATGCCAGGGAATGTTAC--CTGAACTAGTAACAAAAACGACTCCCGGCAACGGATATC
TAGGCTCTCGCATCGATGAAGAACGTAGCGAAA-TGCGATACTTGGTGTGAATTGCAGAA
TCCC-GTGAA-CCATCGAGTCTTT-GAACGCAAGTTGCGCCCGAA-GCCACTAGGCCGAG
GGCACGTCTGCCTGG
