# Supplementary material for: Feasibility of nuclear ribosomal region ITS1 over ITS2 in barcoding taxonomically challenging genera of subtribe Cassiinae (Fabaceae)
Source: PeerJ. 2016 Dec 15;4:e2638. doi: 10.7717/peerj.2638 (PMC5162394; doi:10.7717/peerj.2638)
Supplement: Supplemental Information 2 [file peerj-04-2638-s003.fas]

>Ch.ab3
CACAAATTTGCCCC--AATCCATCTCTCTCCCCCTCA-GCGATGTGAGGGAGA-GTTCGT
TGCTTGGGGACGGGTGTTGGCCTCCCACGGA--CAAGTGACGTGGTTGGTT---AAATAT
GAGCCCGT-GGGTGTTGACAAACACGTTTATTGGTGGAAGAGCAA--AAATGGCTTGATC
AACCCGAACGTGCGAGTCCCTC----CCACATACA-CGGGCTA-AAGACCCC---TGAGT
TAGAGC---CTCACAATG
>Ca.fi1
CACAACGTTGTTCC--CAACCCCATTCT-CGCTCCCT-CCCACCGGAGCGGCG-GGATGG
TGGTTGGGG-AGGAAGTTGGCCTCCCGTGAG-CGTGGCCTCGCGGATGGCTG--AAAGAC
GAGCCTGTGGGGGAGCGATCACCACGTTCCACGGTGGATGAGCAGA-AAATGGCTTG---
ATACCGATCGTGCGTGAGTCGTG---CCCCCCTGT-TGGGCTCTTGGACCCT--------
-CGTTCGTTCTCCTAACG
>Ca.fi2
CACAACGTTGTTCC--CAACCCCATTCT-CGCTCCCT-CCCACCGGAGCGGCG-GGATGG
TGGTTGGGG-AGGAAGTTGGCCTCCCGTGAG-CGTGGCCTCGCGGATGGCTG--AAAGAC
GAGCCTGTGGGGGAGCGATCACCACGTTCCACGGTGGATGAGCAGA-AAATGGCTTG---
ATACCGATCGTGCGTGAGTCGTG---CCCCCCTGT-TGGGCTCTTGGACCCT--------
-CGTTCGTTCTCCTAACG
>Ca.jv1
CACAACGTTGCCCC--CAATCCCATTCC-CACTCCCTCCCCATCGGAGGGGCGAGAGCGG
TGGGCGGGG-CGGAAGCTGGCCTCCCGTGAG-CGTGGCCTCGCGGATGGCTG--AAAGAT
GAGCCTGTGGGGGAGCGATCACCACGGTCTACGGTGGATGAGCAGG-GAATGCCTTG---
ATACCGACCGTGCGTGCGTCGTGTCGCCCCCGAGC-TGGGCTCCTGGACCCT--------
-----CGTTCTCCCAACG
>Ca.jv2
CACAACGTTGCCCC--CAATCCCATTCC-CACTCCCTCCCCATCGGAGGGGCGAGAGCGG
TGGGCGGGG-CGGAAGCTGGCCTCCCGTGAG-CGTGGCCTCGCGGATGGCTG--AAAGAT
GAGCCTGTGGGGGAGCGATCACCACGGTCTACGGTGGATGAGCAGG-GAATGCCTTG---
ATACCGACCGTGCGTGCGTCGTGTCGCCCCCGAGC-TGGGCTCCTGGACCCT--------
-----CGTTCTCCCAACG
>Ca.rx1
CACAACGTTGCCCC--TAATCCCATTCG-CACTCCCTCCCCATCGGAGGGGC--GAGCGG
TGGGCGGGG-CGGAATCTGGCCTCCCGTGAG-CGCGGCCTCGCGGATGGCTG--AAAGAT
GAGCCTGTGGGGGAGCGATCACCACGGTCCACGGTGGATGAGCAGG-GAATGCCTTG---
ATACCGACCGTGCGTGCGCCGTGTCCCCCCCGAGC-CAGGCTCCTGGACCCT--------
-----CGTTCTCCCATCG
>Ca.rx2
CACAACGTTGCCCC--TAATCCCATTCG-CACTCCCTCCCCATCGGAGGGGC--GAGCGG
TGGGCGGGG-CGGAATCTGGCCTCCCGTGAG-CGCGGCCTCGCGGATGGCTG--AAAGAT
GAGCCTGTGGGGGAGCGATCACCACGGTCCACGGTGGATGAGCAGG-GAATGCCTTG---
ATACCGACCGTGCGTGCGCCGTGTCCCCCCCGAGC-CAGGCTCCTGGACCCT--------
-----CGTTCTCCCATCG
>Ca.rx3
CACAACGTTGCCCC--TAATCCCATTCG-CACTCCCTCCCCATCGGAGGGGC--GAGCGG
TGGGCGGGG-CGGAATCTGGCCTCCCGTGAG-CGCGGCCTCGCGGATGGCTG--AAAGAT
GAGCCTGTGGGGGAGCGATCACCACGGTCCACGGTGGATGAGCAGG-GAATGCCTTG---
ATACCGACCGTGCGTGCGCCGTGTCCCCCCCGAGC-CAGGCTCCTGGACCCT--------
-----CGTTCTCCCATCG
>Se.si1
CGCATTGCTGTCCC--AAACCCAGACGC-CCCTCGAA-CTGATCGGAGGGG---GGGAGG
CGCTTGGG--CGAAAGTTGGCCTCCCGCGAG-CATTGCCTCGCGGATGGTTG--AAAAAC
GAGCCCAC-GAGTGATGACCGCCACGTTC-ACGGTGGACGAGC----GAAAGCCTCG---
AGCCCGACCGTGCGCATGATGT----CCCTTTGTC-TAGGCTGCGAGACCCG-TGCAAGC
AAGAAAGCGCTCACAACG
>Se.si2
CGCATTGCTGTCCC--AAACCCAGACGC-CCCTCGAA-CTGATCGGAGGGG---GGGAGG
CGCTTGGG--CGAAAGTTGGCCTCCCGCGAG-CATTGCCTCGCGGATGGTTG--AAAAAC
GAGCCCAC-GAGTGATGACCGCCACGTTC-ACGGTGGACGAGC----GAAAGCCTCG---
AGCCCGACCGTGCGCATGATGT----CCCTTTGTC-TAGGCTGCGAGACCCG-TGCAAGC
AAGAAAGCGCTCACAACG
>Se.to2
CGCATCGTAGCCCC--AAGCCACGTCCA-CCCCCCGA-TTGATTAGGGGTG---ACGAGG
TGCTTGGG--GGGAATTTGGCCTCCCGTGAT-CCGTGCATTGCGGATGGCCGAAAAAAAG
GAGCCTGT-GCGGGGCAATCGCCACGTTCCACGGTGGATGAGC----AGATGCCTCG---
AGACCGACCTTGCGTTGGTTGT----CCCTATGGA-TGGGCTGTCAGACCCT-TGGGAGC
GACGAAGCTTTCCCGAAG
>Se.ob1
CGCATCGTAGCCCC--AAGCCACGTCCMCCCCCCCGA-TTGATCAGGGGCG---ACGAGG
TGCTTGGG--GGGAATTTGGCCTCCCGTGAT-CCGTGCATTGCGGATGGCCG--AAAAAG
GAGCCTGT-GCGGGGCAATCGCCACGTTCCACGGTGGATGAGC----AGATGCCTCG---
AGACCGACCTTGTGTTGGTTGT----CCCTACGGA-TGGGCTGTCAGACCCTTTGGGAGC
GCCGAAGCTTTCCCGAAG
>Se.ob2
CGCATCGTAGCCCC--AAGCCACGTCCMCCCCCCCGA-TTGATCAGGGGCG---ACGAGG
TGCTTGGG--GGGAATTTGGCCTCCCGTGAT-CCGTGCATTGCGGATGGCCG--AAAAAG
GAGCCTGT-GCGGGGCAATCGCCACGTTCCACGGTGGATGAGC----AGATGCCTCG---
AGACCGACCTTGTGTTGGTTGT----CCCTACGGA-TGGGCTGTCAGACCCTTTGGGAGC
GCCGAAGCTTTCCCGAAG
>Se.un1
CGCATCGTAGCCCC--AAGCCACGTCCA-CCCCCCGA-TTGATCAGGGGCG---ACGAGG
TGCTTGGG--GGGAATTTGGCCTCCCGTGAT-CCGTGCATTGCGGATGGCCG--AAAAAG
GAGCCTGT-GCGGGGCAATCGCCACGTTCCACGGTGGATGAGC----AGATGCCTCG---
AGACCGACCTTGTGTTGGTTGT----CCCTACGGA-TGGGCTGTCAGACCCTTTGGGAGC
GACGAAGCTTTCCCGAAG
>Se.to1
CGCATCGTAGCCCC--AAGCCACGTCCA-CCCCCCGA-TTGATCAGGGGCG---ACGAGG
TGCTTGGG--GGGAATTTGGCCTCCCGTGAT-CCGTGCATTGCGGATGGCCG--AAAAAG
GAGCCTGT-GCGGGGCAATCGCCACGTTCCACGGTGGATGAGC----AGATGCCTCG---
AGACCGACCTTGTGTTGGTTGT----CCCTACAGA-TGGGCTGTCAGACCCTTTGGGAGC
GACGAAGCTTTCCCGAAG
>Se.to3
CGCATCGTAGCCCC--AAGCCACGTCCA-CCCCCCGA-TTGATCAGGGGCG---ACGAGG
TGCTTGGG--GGGAATTTGGCCTCCCGTGAT-CCGTGCATTGCGGATGGCCG--AAAAAG
GAGCCTGT-GCGGGGCAATCGCCACGTTCCACGGTGGATGAGC----AGATGCCTCG---
AGACCGACCTTGTGTTGGTTGT----CCCTACAGA-TGGGCTGTCAGACCCTTTGGGAGC
GACGAAGCTTTCCCGAAG
>Se.to4
CGCATCGTAGCCCC--AAGCCACGTCCA-CCCCCCGA-TTGATCAGGGGCG---ACGAGG
TGCTTGGG--GGGAATTTGGCCTCCCGTGAT-CCGTGCATTGCGGATGGCCG--AAAAAG
GAGCCTGT-GCGGGGCAATCGCCACGTTCCACGGTGGATGAGC----AGATGCCTCG---
AGACCGACCTTGTGTTGGTTGT----CCCTACAGA-TGGGCTGTCAGACCCTTTGGGAGC
GACGAAGCTTTCCCGAAG
>Se.su1
CGCATTGTCGCCCC--GAACCACTTCGT-CCCTGCGA-TCGGTGGGGGCCG---GCGAGG
TGGTCGGG--TGGAATTTGGCCTCCCGCGAG-CCACGCCTCGTGGATGGTCG--AAAAAG
CAGCCTGT-GGGGGGCAATTGCCACGTTCCACGGTGGACGAGC----AGATGGCTCG---
AGACCGACCGTGCGCTTGTTGT----TCCTACGGT-TAGGCTGCCAGGCCCCATGCGAGT
GAGGAAGCTCTCTCGACG
>Se.su2
CGCATTGTCGCCCC--GAACCACTTCGT-CCCTGCGA-TCGGTGGGGGCCG---GCGAGG
TGGTCGGG--TGGAATTTGGCCTCCCGCGAG-CCACGCCTCGTGGATGGTCG--AAAAAG
CAGCCTGT-GGGGGGCAATTGCCACGTTCCACGGTGGACGAGC----AGATGGCTCG---
AGACCGACCGTGCGCTTGTTGT----TCCTACGGT-TAGGCTGCCAGGCCCCATGCGAGT
GAGGAAGCTCTCTCGACG
>Se.su3
CGCATTGTCGCCCC--GAACCACTTCGT-CCCTGCGA-TCGGTGGGGGCCG---GCGAGG
TGGTCGGG--TGGAATTTGGCCTCCCGCGAG-CCACGCCTCGTGGATGGTCG--AAAAAG
CAGCCTGT-GGGGGGCAATTGCCACGTTCCACGGTGGACGAGC----AGATGGCTCG---
AGACCGACCGTGCGCTTGTTGT----TCCTACGGT-TAGGCTGCCAGGCCCCATGCGAGT
GAGGAAGCTCTCTCGACG
>Se.st1
CGCATTGTCGCCCC--GAACCACTTCGT-CCCTGCGA-TCGGTGGGGGCCG---GCAAGG
TGGTCGGG--TGGAATTTGGCCTCCCGCGAG-CCAGGCCTCGTGGATGGTCG--AAAAAT
CGGCCTGT-GGGGGGCAATTGCCACGTTCCGCGGTGGACGAGC----AGATGGCTCG---
AGACCGACCGTGCGCTTGTTGT----TCCTACGGT-TAGGCTGCCAGGCCCCGTGCGAGT
GAGGAAGCTCTCTCGACG
>Se.st2
CGCATTGTCGCCCC--GAACCACTTCGT-CCCTGCGA-TCGGTGGGGGCCG---GCAAGG
TGGTCGGG--TGGAATTTGGCCTCCCGCGAG-CCAGGCCTCGTGGATGGTCG--AAAAAT
CGGCCTGT-GGGGGGCAATTGCCACGTTCCGCGGTGGACGAGC----AGATGGCTCG---
AGACCGACCGTGCGCTTGTTGT----TCCTACGGT-TAGGCTGCCAGGCCCCGTGCGAGT
GAGGAAGCTCTCTCGACG
>Se.ax1
CGCATCGTTGCCCC-AAAACCTTGTCGT-CCCTTCGG-TCAACCGGAGGCG---ATGAGG
TGCTTGGG--CGGAAGTTGGCCTCCCGTGAG-CATTGCCTCGCGGATGGTCG--AAATTG
GAGCCTGT-GGGGAGCGACCGCCACGTTCCACGGTGGTTGAGC----AGATGCCTCG---
AGGCCGACCGTGCACGAGTTGT----CCCCACGTCAAAGGCTGCGAGACCCT-TGCGAGC
AAGAAAGTGCTCCCAACG
>Se.ax2
CGCATCGTTGCCCC-AAAACCTTGTCGT-CCCTTCGG-TCAACCGGAGGCG---ATGAGG
TGCTTGGG--CGGAAGTTGGCCTCCCGTGAG-CATTGCCTCGCGGATGGTCG--AAATTG
GAGCCTGT-GGGGAGCGACCGCCACGTTCCACGGTGGTTGAGC----AGATGCCTCG---
AGGCCGACCGTGCACGAGTTGT----CCCCACGTCAAAGGCTGCGAGACCCT-TGCGAGC
AAGAAAGTGCTCCCAACG
>Se.at1
CGCATCGTTGCCCCAAAAACCCCGTCGT-CCCTCCGG-TCAATCGGAGGCG---GCGAGG
TGCTTGGG--CGGAAGCTGGCCTCCCGTGAG-CATTGCCTTGCGGATGGCCG--AAATTA
GAGCCTGT-GAGGGGCAATCGCCACGTTCCACGGTGGTTGAGC----AGATGCCTCG---
AGGCCGACCGTGCGCGAGTTGT----CCCCACGAC-AAGGCTGCGAGACCCT-TGCGAGC
AAGTAAGTGCTCCCAACG
>Se.at2
CGCATCGTTGCCCC-AAAACCCCGTCGT-CCCTCCGG-TCAATCGGAGGCG---GCGAGG
TGCTTGGG--CGGAAGCTGGCCTCCCGTGAG-CATTGCCTTGCGGATGGCCG--AAATTA
GAGCCTGT-GAGGGGCAATCGCCACGTTCCACGGTGGTTGAGC----AGATGCCTCG---
AGGCCGACCGTGCGCGAGTTGT----CCCCACGAC-AAGGCTGCGAGACCCT-TGCGAGC
AAGTAAGTGCTCCCAACG
>Se.it1
CGCATCGTTGCCCC-AAAACCCTGTCAT-CCCTCCGT-TCAATCGGAGACG---GCGAGG
TGCTTGGG--CGGAAGTTGGCCTCCCGTGAG-CATTGCCTCGTGGATGGCCG--AAATTA
GAGCCTGT-GGGGGGCAACCACCACGTTCCACGGTGGTTGAGC----AGATGCCTCG---
AGGCCAATCGTGTGCGAGTTGT----CCCCACGTC-AAGGCTGCGAGACCCT-TGCGAGC
AAGTAAGTGCTCCCAACG
>Se.it3
CGCATCGTTGCCCC-AAAACCCTGTCAT-CCCTCCGT-TCAATCGGAGACG---GCGAGG
TGCTTGGG--CGGAAGTTGGCCTCCCGTGAG-CATTGCCTCGTGGATGGCCG--AAATTA
GAGCCTGT-GGGGGGCAACCACCACGTTCCACGGTGGTTGAGC----AGATGCCTCG---
AGGCCAATCGTGTGCGAGTTGT----CCCCACGTC-AAGGCTGCGAGACCCT-TGCGAGC
AAGTAAGTGCTCCCAACG
>Se.it4
CGCATCGTTGCCCC-AAAACCCTGTCAT-CCCTCCGT-TCAATCGGAGACG---GCGAGG
TGCTTGGG--CGGAAGTTGGCCTCCCGTGAG-CATTGCCTCGTGGATGGCCG--AAATTA
GAGCCTGT-GGGGGGCAACCACCACGTTCCACGGTGGTTGAGC----AGATGCCTCG---
AGGCCAATCGTGTGCGAGTTGT----CCCCACGTC-AAGGCTGCGAGACCCT-TGCGAGC
AAGTAAGTGCTCCCAACG
>Ch.ni1
CGCATCGTTGCCCCAAAAACTCTGTCAT-CCCTCCGT-TCAATCGGAGACG---GCGAGG
TGCTTGGG--CGGAAGTTGGCCTCCCGTGAG-CATTGCCTCGTGGATGGCCG--AAATTA
GAGCCTGTGGGGGGGCAACCACCACGTTCCACGGTGGTTGAGC----AGATGCCTCG---
AGGCCAATCGTGTGCGAGTTGT----CCCCACGTC-AAGGCTGCGAGACCCT-AGCGAGC
AAGTAAGTGCTCCCAACG
>Ch.ni2
CGCATCGTTGCCCCAAAAACTCTGTCAT-CCCTCCGT-TCAATCGGAGACG---GCGAGG
TGCTTGGG--CGGAAGTTGGCCTCCCGTGAG-CATTGCCTCGTGGATGGCCG--AAATTA
GAGCCTGTGGGGGGGCAACCACCACGTTCCACGGTGGTTGAGC----AGATGCCTCG---
AGGCCAATCGTGTGCGAGTTGT----CCCCACGTC-AAGGCTGCGAGACCCT-AGCGAGC
AAGTAAGTGCTCCCAACG
>Ch.ab1
CGCATCGTTGCCCC-AAAACCCTGTCAT-CCCTCCGT-TCAATCGGAGACG---GCGAGG
TGCTTGGG--CGGAAGTTGGCCTCCCGTGAG-CATTGCCTCGTGGATGGCCG--AAATTA
GAGCCTGT-GGGGGGCAACCACCACGTTCCACGGTGGTTGAGC----AGATGCCTCG---
AGGCCAATCGTGTGCGAGTTGT----CCCCACGTC-AAGGCTGCGAGACCCT-AGCGAGC
AAGTAAGTGCTCCCAACG
>Se.it2
AACATCGTTGCCCC--AAACCACGTCGT-CCCGCCTG-ATGGTCGGAGCGG---GCGAGG
TGCTAGGG--CGGAAGTTGGCCTCCTGTGAGCCCCTGCCTCGCGGATGGTTG--AAAATG
GAGCCTGT-GGGGGGCGACCGCCACGTTCCACGGTGGGTGAGC----AGATGCCTCG---
AGACCGTCCGTGCGCGAGCTGC----CCCTACGTT-TAGGCTGCGAGACCCT-TGCGAGC
CAATATGCGCTCCCAACG
>Se.pl1
AACATCGTTGCCCC--AAACCACGTCGT-CCCSCCTGAATGGTCGGAGCGG---GCGAGG
TGCTAGGG--CGGAAGTTGGCCTCCTGTGAGCCCCTGCCTCGCGGATGGTTG--AAAATG
GAGCCTGT-GGGGGGCGACCGCCACGTTCCACGGTGGGTGAGC----AGATGCCTCG---
AGACCGGCCGTGCGCGAGCTGC----CCCTACGTT-TAGGCTGCGAGACCCT-TGCGAGC
CAATATGCGCTCCCAACG
>Ch.ab2
AACATCGTTGCCCC--AAACCACGTCGT-CCCGCCTG-ATGGTCGGAGCGG---GCGAGG
TGCTAGGG--CGGAAGTTGGCCTCCTGTGAGCCCCTGCCTCGCGGATGGTTG--AAAATG
GAGCCTGT-GGGGGGCGACCGCCACGTTCCACGGTGGGTGAGC----AGATGCCTCG---
AGACCGGCCGTGCGCGAGCTGC----CCCTACGTT-TAGGCTGCGAGACCCT-TGCGAGC
CAATATGCGCTCCCAACG
>Se.pl2
AACATCGTTGCCCC--AAACCACGTCGT-CCCGCCTG-ATGGTCGGAGCGG---GCGAGG
TGCTAGGG--CGGAAGTTGGCCTCCTGTGAGCCCCTGCCTCGCGGATGGTTG--AAAATG
GAGCCTGT-GGGGGGCGACCGCCACGTTCCACGGTGGGTGAGC----AGATGCCTCG---
AGACCGGCCGTGCGCGAGCTGC----CCCTACGTT-TAGGCTGCGAGACCCT-TGCGAGC
CAATATGCGCTCCCAACG
>Se.pl3
AACATCGTTGCCCC--AAACCACGTCGT-CCCGCCTG-ATGGTCGGAGCGG---GCGAGG
TGCTAGGG--CGGAAGTTGGCCTCCTGTGAGCCCCTGCCTCGCGGATGGTTG--AAAATG
GAGCCTGT-GGGGGGCGACCGCCACGTTCCACGGTGGGTGAGC----AGATGCCTCG---
AGACCGGCCGTGCGCGAGCTGC----CCCTACGTT-TAGGCTGCGAGACCCT-TGCGAGC
CAATATGCGCTCCCAACG
>Se.hi3
CGCATCGTTGCCCC--AAACCACGTCGT-CCCTCCGG-GATGTCTGAGCGG---TCGAGG
TGCTTGGG--CGGAAGTTGGCCTCCCGTGAG-CAATGCCTCGTGGATGGTTG--AAAAAG
GAGCCTGTGGGGGGGCGACCGCCACGTTCCACGGTGGATGAGC----ACTAGCCTCC---
AGACCGACCGTGCGCGAGCTGT----CCCTACCAC-TAGGCTGCCAGACCCC-TGCGAGC
GAGGAATCGCTCCCAACG
>Se.hi4
CGCATCGTTGCCCC--AAACCACGTCGT-CCCTCCGG-TATGTCTGAGCGG---TCGAGG
TGCTTGGG--CGGAAGTTGGCCTCCCGTGAG-CAATGCCTCGTGGATGGTTG--AAAAAG
GAGCCTGTGGGGGGGCGACCGCCACGTTCCACGGTGGATGAGC----ACTAGCCTCC---
AGACCGAACGTGCGCGAGCTGT----CCCTACCAC-TAGGCTGCCAGATCCC-TGCGAGG
GAGGAATCGCTCCCAACG
>Se.oc1
CGCATCGTTGCCCC--AAACCACGTCGT-CCCTCCGG-TATGTCGGAGCGG---GCGAGG
TGCTTGGG--CGGAAGTTGGCCTCCCGTGAG-CAATGCCTCGTGGATGGTTG--AAAAAG
GAGCCTGTGGGGGGGCGACCGCCACGTTCCACGGTGGATGAGC----GCTAGCCTCG---
AGACCGAACGTGCGCGAGCTGT----CCCTCCGAC-TAGGCTGCGAGACCCT-TGCGAGC
GAGGAATCGCTCCCAACG
>Se.oc2
CGCATCGTTGCCCC--AAACCACGTCGT-CCCTCCGG-TATGTCGGAGCGG---GCGAGG
TGCTTGGG--CGGAAGTTGGCCTCCCGTGAG-CAATGCCTCGTGGATGGTTG--AAAAAG
GAGCCTGTGGGGGGGCGACCGCCACGTTCCACGGTGGATGAGC----GCTAGCCTCG---
AGACCGAACGTGCGCGAGCTGT----CCCTCCGAC-TAGGCTGCGAGACCCT-TGCGAGC
GAGGAATCGCTCCCAACG
>Se.oc3
CGCATCGTTGCCCC--AAACCACGTCGT-CCCTCCGG-TATGTCGGAGCGG---GCGAGG
TGCTTGGG--CGGAAGTTGGCCTCCCGTGAG-CAATGCCTCGTGGATGGTTG--AAAAAG
GAGCCTGTGGGGGGGCGACCGCCACGTTCCACGGTGGATGAGC----GCTAGCCTCG---
AGACCGAACGTGCGCGAGCTGT----CCCTCCGAC-TAGGCTGCGAGACCCT-TGCGAGC
GAGGAATCGCTCCCAACG
>Se.oc4
CGCATCGTTGCCCC--AAACCACGTCGT-CCCTCCGG-TATGTCGGAGCGG---GCGAGG
TGCTTGGG--CGGAAGTTGGCCTCCCGTGAG-CAATGCCTCGTGGATGGTTG--AAAAAG
GAGCCTGTGGGGGGGCGACCGCCACGTTCCACGGTGGATGAGC----GCTAGCCTCG---
AGACCGAACGTGCGCGAGCTGT----CCCTCCGAC-TAGGCTGCGAGACCCT-TGCGAGC
GAGGAATCGCTCCCAACG
>Se.hi1
CGCATCGTTGCCCC-AAAACCACGTCGT-CCCTCCGG-TATGTCGGAGCGG---TCGAGG
TGCTTGGG--CGGAAGTTGGCCTCCCGTGAG-CAATGCCTCGTGGATGGTTG--AAAAAG
GAGCCTGTGGGGGGGCGACCGCCACGTTCCACGGTGGATGAGC----ACTAGCCTCG---
AGACCGAACGTGCGCGAGCTGT----CCCTACGAC-TAGGCTGCGAGACCCC-TGCGAGC
GAGGAATCGCTCCCAACG
>Se.hi2
CGCATCGTTGCCCC--AAACCACGTCGT-CCCTCCGG-TATGTCGGAGCGG---TCGAGG
TGCTTGGG--CGGAAGTTGGCCTCCCGTGAG-CAATGCCTCGTGGATGGTTG--AAAAAG
GAGCCTGTGGGGGGGCGACCGCCACGTTCCACGGTGGATGAGC----ACTAGCCTCG---
AGACCGAACGTGCGCGAGCTGT----CCCTACGAC-TAGGCTGCGAGACCCC-TGCGAGC
GAGGAATCGCTCCCAACG
>Se.un2
CGCATCGTTGCCCC--AAACCATGTTGT-CCCTCCGG-TCGGTCGGAGCGG---GTGAGG
TGGTCGGG--CGGAAGTTGGCCTCCCGTGAGCCCCTGCCTCGCGGATGGTTG--AAAACA
AAGCCTGT-GTGGGGCGACCGCCATGTTCCACGGTGGATGAGCAGGTAGGTGCCTCG---
AGACCGACCGTGCGCGGGTTGT----CCCTACTTC-TAGGCTGCGAGACCCT-TGCGAGC
GAGGATGCGCTCCCAACG
>Se.un3
CGCATCGTTGCCCC--AAACCATGTTGT-CCCTCCGG-TCGGTCGGAGCGG---GTGAGG
TGGTCGGG--CGGAAGTTGGCCTCCCGTGAGCCCCTGCCTCGCGGATGGTTG--AAAACA
AAGCCTGT-GTGGGGCGACCGCCATGTTCCACGGTGGATGAGCAGGTAGGTGCCTCG---
AGACCGACCGTGCGCGGGTTGT----CCCTACTTC-TAGGCTGCGAGACCCT-TGCGAGC
GAGGATGCGCTCCCAACG
>Se.au1
CGCATCGTTGCCCC--AAACCACGTCGT-CCCTCCGG-TCTGTCGGAGCGG---GCGAGG
TGGTTGGG--CGGAGGTTGGCCTCCCGTGAGCCCCTGCCTCGCGGATGGTTG--TAAATG
GAGCCTGT-GGGGGGCGACCGCCATGTTCCACGGTGGATGAGC----AGATGCCTCG---
AGACCGACCGTGCGCGAGTTGT----CCCTACGGC-TAGGCTGCGAGACCCT-TGCGAGC
GAGGAAGCGCTCCCAACG
>Se.au2
CGCATCGTTGCCCC--AAACCACGTCGT-CCCTCCGG-TCTGTCGGAGCGG---GCGAGG
TGGTTGGG--CGGAGGTTGGCCTCCCGTGAGCCCCTGCCTCGCGGATGGTTG--TAAATG
GAGCCTGT-GGGGGGCGACCGCCATGTTCCACGGTGGATGAGC----AGATGCCTCG---
AGACCGACCGTGCGCGAGTTGT----CCCTACGGC-TAGGCTGCGAGACCCT-TGCGAGC
GAGGAAGCGCTCCCAACG
