# Supplementary material for: Feasibility of nuclear ribosomal region ITS1 over ITS2 in barcoding taxonomically challenging genera of subtribe Cassiinae (Fabaceae)
Source: PeerJ. 2016 Dec 15;4:e2638. doi: 10.7717/peerj.2638 (PMC5162394; doi:10.7717/peerj.2638)
Supplement: Supplemental Information 3 [file peerj-04-2638-s004.fas]

>Ch.ab1
GCTGCAA--AGTGCCCCG-GACAATGCAAC-----AACTGCAAACCCCG---GCGCG-AG
AAGCGTCAAGGAACT--CAAACAAAAGTGCGTGGCCTC-GGCGACCC--GG-AGACGGAT
C-TCGTTCGGGGCCAACGG--CGAAAATGATGTCTAGAACGACTCTCGGCAACGGATATC
TCGGCTCTCGCATCGATGAAGAACGTAGCGAAA-TGCGATACTTGGTGTGAATTGCAGAA
TCCC-GTGAA-CCATCGAGTCTTT-GAACGCAAGTTGCGCCCGAA-GCCATTAGGTTGAG
GGCACGTCTGCCTGGCGCATCGTTGCCCC-AAAACCCTGTCAT-CCCTCCGT-TCAATCG
GAGACG---GCGAGGTGCTTGGG--CGGAAGTTGGCCTCCCGTGAG-CATTGCCTCGTGG
ATGGCCG--AAATTAGAGCCTGT-GGGGGGCAACCACCACGTTCCACGGTGGTTGAGC--
--AGATGCCTCG---AGGCCAATCGTGTGCGAGTTGT----CCCCACGTC-AAGGCTGCG
AGACCCT-AGCGAGCAAGTAAGTGCTCCCAACG
>Ch.ab2
GCTGCAA--AGTGCCCCG-GACAATGCAAC-----AACTGCAAACCCCG---GCGCG-AG
AAGCGTCAAGGAACT--CAAACAAAAGTGCGTGGCCTC-GGCGACCC--GG-AGACGGAT
C-TCGTTCGGGGCCAACGG--CGAAAATGATGTCTAGAACGACTCTCGGCAACGGATATC
TCGGCTCTCGCATCGATGAAGAACGTAGCGAAA-TGCGATACTTGGTGTGAATTGCAGAA
TCCC-GTGAA-CCATCGAGTCTTT-GAACGCAAGTTGCGCCCGAA-GCCATTAGGTTGAG
GGCACGTCTGCCTGGAACATCGTTGCCCC--AAACCACGTCGT-CCCGCCTG-ATGGTCG
GAGCGG---GCGAGGTGCTAGGG--CGGAAGTTGGCCTCCTGTGAGCCCCTGCCTCGCGG
ATGGTTG--AAAATGGAGCCTGT-GGGGGGCGACCGCCACGTTCCACGGTGGGTGAGC--
--AGATGCCTCG---AGACCGGCCGTGCGCGAGCTGC----CCCTACGTT-TAGGCTGCG
AGACCCT-TGCGAGCCAATATGCGCTCCCAACG
>Se.it1
GCTGCAA--AGTGCCCCG-GGCAAAACAAC-----AACTGCAAACCCCG---GCGCG-AG
AAGCGTCAAGGAACT--CAAACAAAAGTGCGTGGCCTC-GGCGACCC--GG-AGACGGAT
C-TCGTTCGGGGCCAACGG--CGAAAATGATGTCTAGAACGACTCTCGGCAACGGATATC
TCGGCTCTCGCATCGATGAAGAACGTAGCGAAA-TGCGATACTTGGTGTGAATTGCAGAA
TCCC-GTGAA-CCATCGAGTCTTT-GAACGCAAGTTGCGCCCGAA-GCCATTAGGTTGAG
GGCACGTCTGCCTGGCGCATCGTTGCCCC-AAAACCCTGTCAT-CCCTCCGT-TCAATCG
GAGACG---GCGAGGTGCTTGGG--CGGAAGTTGGCCTCCCGTGAG-CATTGCCTCGTGG
ATGGCCG--AAATTAGAGCCTGT-GGGGGGCAACCACCACGTTCCACGGTGGTTGAGC--
--AGATGCCTCG---AGGCCAATCGTGTGCGAGTTGT----CCCCACGTC-AAGGCTGCG
AGACCCT-TGCGAGCAAGTAAGTGCTCCCAACG
>Se.it2
GCTGCAA--AGTGCCCCG-GCCAATGCAAC-----AACTGCAAACCCCG---GCGCG-AG
AAGCGTCAAGGAACT--CAAACAAAAGTGCGTGGCCTC-GGCGACCC--GG-AGACGGAT
C-TCGTTCGGGGCCAACGG--CGAAAATGATGTCTAGAACGACTCTCGGCAACGGATATC
TCGGCTCTCGCATCGATGAAGAACGTAGCGAAA-TGCGATACTTGGTGTGAATTGCAGAA
TCCC-GTGAA-CCATCGAGTCTTT-GAACGCAAGTTGCGCCCGAA-GCCATTAGGTTGAG
GGCACGTCTGCCTGGAACATCGTTGCCCC--AAACCACGTCGT-CCCGCCTG-ATGGTCG
GAGCGG---GCGAGGTGCTAGGG--CGGAAGTTGGCCTCCTGTGAGCCCCTGCCTCGCGG
ATGGTTG--AAAATGGAGCCTGT-GGGGGGCGACCGCCACGTTCCACGGTGGGTGAGC--
--AGATGCCTCG---AGACCGTCCGTGCGCGAGCTGC----CCCTACGTT-TAGGCTGCG
AGACCCT-TGCGAGCCAATATGCGCTCCCAACG
>Se.it3
GCTGCAA--AGTGCCCCG-GCCAATGCAAC-----AACTGCAAACCCCG---GCGCG-AG
AAGCGTCAAGGAACT--CAAACAAAAGTGCGTGGCCTC-GGCGACCC--GG-AGACGGAT
C-TCGTTCGGGGCCAACGG--CGAAAATGATGTCTAGAACGACTCTCGGCAACGGATATC
TCGGCTCTCGCATCGATGAAGAACGTAGCGAAA-TGCGATACTTGGTGTGAATTGCAGAA
TCCC-GTGAA-CCATCGAGTCTTT-GAACGCAAGTTGCGCCCGAA-GCCATTAGGTTGAG
GGCACGTCTGCCTGGCGCATCGTTGCCCC-AAAACCCTGTCAT-CCCTCCGT-TCAATCG
GAGACG---GCGAGGTGCTTGGG--CGGAAGTTGGCCTCCCGTGAG-CATTGCCTCGTGG
ATGGCCG--AAATTAGAGCCTGT-GGGGGGCAACCACCACGTTCCACGGTGGTTGAGC--
--AGATGCCTCG---AGGCCAATCGTGTGCGAGTTGT----CCCCACGTC-AAGGCTGCG
AGACCCT-TGCGAGCAAGTAAGTGCTCCCAACG
>Ch.ni1
GCTGCAA--AGTGCCCCG-GCCAATGCAAC-----AACTGCAAACCCCG---GCGCG-AG
AAGCGTCAAGGAACT--CAAACAAAAGTGCGTGGCCTC-GGCGACCC--GG-AGACGGAT
C-TCGTTCGGGGCCAACGG--CGAAAATGATGTCTAGAAGGACTCTCGGCAACGGATATC
TCGGCTCTCGCATCGATGAAGAACGTAGCGAAA-TGCGATACTTGGTGTGAATTGCAGAA
TCCC-GTGAA-CCATCGAGTCTTT-GAACGCAAGTTGCGCCCGAA-GCCATTAGGTTGAG
GGCACGTCTGCCTGGCGCATCGTTGCCCCAAAAACTCTGTCAT-CCCTCCGT-TCAATCG
GAGACG---GCGAGGTGCTTGGG--CGGAAGTTGGCCTCCCGTGAG-CATTGCCTCGTGG
ATGGCCG--AAATTAGAGCCTGTGGGGGGGCAACCACCACGTTCCACGGTGGTTGAGC--
--AGATGCCTCG---AGGCCAATCGTGTGCGAGTTGT----CCCCACGTC-AAGGCTGCG
AGACCCT-AGCGAGCAAGTAAGTGCTCCCAACG
>Ch.ni3
GCTGCAA--AGTGCCCCG-GCCAATGCAAC-----AACTGCAAACCCCG---GCGCG-AG
AAGCGTCAAGGAACT--CAAACAAAAGTGCGTGGCCTC-GGCGACCC--GG-AGACGGAT
C-TCGTTCGGGGCCAACGG--CGAAAATGATGTCTAGAAGGACTCTCGGCAACGGATATC
TCGGCTCTCGCATCGATGAAGAACGTAGCGAAA-TGCGATACTTGGTGTGAATTGCAGAA
TCCC-GTGAA-CCATCGAGTCTTT-GAACGCAAGTTGCGCCCGAA-GCCATTAGGTTGAG
GGCACGTCTGCCTGGCGCATCGTTGCCCCAAAAACTCTGTCAT-CCCTCCGT-TCAATCG
GAGACG---GCGAGGTGCTTGGG--CGGAAGTTGGCCTCCCGTGAG-CATTGCCTCGTGG
ATGGCCG--AAATTAGAGCCTGTGGGGGGGCAACCACCACGTTCCACGGTGGTTGAGC--
--AGATGCCTCG---AGGCCAATCGTGTGCGAGTTGT----CCCCACGTC-AAGGCTGCG
AGACCCT-AGCGAGCAAGTAAGTGCTCCCAACG
>Se.at1
GCTGCAA--AGCGCCCCG-GGCAACACAAC-----AACTGCAAACCCCG---GCGCG-AG
AAGCGTCAAGGAACT--CGAACAAAAGCGCGTGGCCTC-GGCGACCC--GG-AGACGGAT
C-TCGTTCGGGGCCAGCAG--CGAAAATGATGTCTAGAATGACTCTCGGCAACGGATATC
TCGGCTCTCGCATCGATGAAGAACGTAGCGAAA-TGCGATACTTGGTGTGAATTGCAGAA
TCCC-GTGAA-CCATCGAGTCTTT-GAACGCAAGTTGCGCCCGAA-GCCATTAGGCCGAG
GGCACGTCTGCCTGGCGCATCGTTGCCCCAAAAACCCCGTCGT-CCCTCCGG-TCAATCG
GAGGCG---GCGAGGTGCTTGGG--CGGAAGCTGGCCTCCCGTGAG-CATTGCCTTGCGG
ATGGCCG--AAATTAGAGCCTGT-GAGGGGCAATCGCCACGTTCCACGGTGGTTGAGC--
--AGATGCCTCG---AGGCCGACCGTGCGCGAGTTGT----CCCCACGAC-AAGGCTGCG
AGACCCT-TGCGAGCAAGTAAGTGCTCCCAACG
>Se.at2
GCTGCAA--AGCGCCCCG-GGCAACACAAC-----AACTGCAAACCCCG---GCGCG-AG
AAGCGTCAAGGAACT--CGAACAAAAGCGCGTGGCCTC-GGCGACCC--GG-AGACGGAT
C-TCGTTCGGGGCCAGCAG--CGAAAATGATGTCTAGAATGACTCTCGGCAACGGATATC
TCGGCTCTCGCATCGATGAAGAACGTAGCGAAA-TGCGATACTTGGTGTGAATTGCAGAA
TCCC-GTGAA-CCATCGAGTCTTT-GAACGCAAGTTGCGCCCGAA-GCCATTAGGCCGAG
GGCACGTCTGCCTGGCGCATCGTTGCCCC-AAAACCCCGTCGT-CCCTCCGG-TCAATCG
GAGGCG---GCGAGGTGCTTGGG--CGGAAGCTGGCCTCCCGTGAG-CATTGCCTTGCGG
ATGGCCG--AAATTAGAGCCTGT-GAGGGGCAATCGCCACGTTCCACGGTGGTTGAGC--
--AGATGCCTCG---AGGCCGACCGTGCGCGAGTTGT----CCCCACGAC-AAGGCTGCG
AGACCCT-TGCGAGCAAGTAAGTGCTCCCAACG
>Se.at3
GCTGCAA--AGCGCCCCG-GGCAACACAAC-----AACTGCAAACCCCG---GCGCG-AG
AAGCGTCAAGGAACT--CGAACAAAAGCGCGTGGCCTC-GGCGACCC--GG-AGACGGAT
C-TCGTTCGGGGCCAGCAG--CGAAAATGATGTCTAGAATGACTCTCGGCAACGGATATC
TCGGCTCTCGCATCGATGAAGAACGTAGCGAAA-TGCGATACTTGGTGTGAATTGCAGAA
TCCC-GTGAA-CCATCGAGTCTTT-GAACGCAAGTTGCGCCCGAA-GCCATTAGGCCGAG
GGCACGTCTGCCTGGCGCATCGTTGCCCC-AAAACCCCGTCGT-CCCTCCGG-TCAATCG
GAGGCG---GCGAGGTGCTTGGG--CGGAAGCTGGCCTCCCGTGAG-CATTGCCTTGCGG
ATGGCCG--AAATTAGAGCCTGT-GAGGGGCAATCGCCACGTTCCACGGTGGTTGAGC--
--AGATGCCTCG---AGGCCGACCGTGCGCGAGTTGT----CCCCACGAC-AAGGCTGCG
AGACCCT-TGCGAGCAAGTAAGTGCTCCCAACG
>Se.ax1
GTTGCAA--AGCACCCCG-GGCAACACAAC-----TACCGCAAACCCCG---ACGCG-AG
AAGCGTCAAGGAACT--CAAACAAAAGTGCGTGGCCTC-GGCGACCC--GG-AGACGGAT
C-TCGTTCGCGGCCAGCAG--CGAAAATGATGTCTAGAACGACTCTCGGCAACGGATATC
TCGGCTCTCGCATCGATGAAGAACGTAGCGAAA-TGCGATACTTGGTGTGAATTGCAGAA
TCCC-GTGAA-CCATCGAGTCTTT-GAACGCAAGTTGCGCCCGAA-GCCACTAGGCCGAG
GGCACGTCTGCCTGGCGCATCGTTGCCCC-AAAACCTTGTCGT-CCCTTCGG-TCAACCG
GAGGCG---ATGAGGTGCTTGGG--CGGAAGTTGGCCTCCCGTGAG-CATTGCCTCGCGG
ATGGTCG--AAATTGGAGCCTGT-GGGGAGCGACCGCCACGTTCCACGGTGGTTGAGC--
--AGATGCCTCG---AGGCCGACCGTGCACGAGTTGT----CCCCACGTCAAAGGCTGCG
AGACCCT-TGCGAGCAAGAAAGTGCTCCCAACG
>Se.ax2
GTTGCAA--AGCACCCCG-GGCAACACAAC-----TACCGCAAACCCCG---ACGCG-AG
AAGCGTCAAGGAACT--CAAACAAAAGTGCGTGGCCTC-GGCGACCC--GG-AGACGGAT
C-TCGTTCGCGGCCAGCAG--CGAAAATGATGTCTAGAACGACTCTCGGCAACGGATATC
TCGGCTCTCGCATCGATGAAGAACGTAGCGAAA-TGCGATACTTGGTGTGAATTGCAGAA
TCCC-GTGAA-CCATCGAGTCTTT-GAACGCAAGTTGCGCCCGAA-GCCACTAGGCCGAG
GGCACGTCTGCCTGGCGCATCGTTGCCCC-AAAACCTTGTCGT-CCCTTCGG-TCAACCG
GAGGCG---ATGAGGTGCTTGGG--CGGAAGTTGGCCTCCCGTGAG-CATTGCCTCGCGG
ATGGTCG--AAATTGGAGCCTGT-GGGGAGCGACCGCCACGTTCCACGGTGGTTGAGC--
--AGATGCCTCG---AGGCCGACCGTGCACGAGTTGT----CCCCACGTCAAAGGCTGCG
AGACCCT-TGCGAGCAAGAAAGTGCTCCCAACG
>Se.un1
GCTGCCT--CGTGCCCCA-GGCAGCCCAAC-----AACTATAAACCCCG---GCGCC-GG
ACGCGCCAAGGAACC--CAAACGAACGTGCATTGCCTC-GGCGAGCC--GG-AGACGGAT
C-TTGCCCGGGGCCGGTGA--CGAAAATGAAATTAAAAATGACTCTCGGCAACGGATATC
TCGGCTCTCGCATCGATGAAGAACGTAGCGAAA-TGCGATACTTGGTGTGAATTGCAGAA
TCCC-GTGAA-CCATCGAGTCTTT-GAACGCAAGTTGCGCCCGAA-GCCACTAGGCCGAG
GGCACGTCTGCCTGGCGCATCGTAGCCCC--AAGCCACGTCCA-CCCCCCGA-TTGATCA
GGGGCG---ACGAGGTGCTTGGG--GGGAATTTGGCCTCCCGTGAT-CCGTGCATTGCGG
ATGGCCG--AAAAAGGAGCCTGT-GCGGGGCAATCGCCACGTTCCACGGTGGATGAGC--
--AGATGCCTCG---AGACCGACCTTGTGTTGGTTGT----CCCTACGGA-TGGGCTGTC
AGACCCTTTGGGAGCGACGAAGCTTTCCCGAAG
>Se.un2
GCTGCCT--CGTGCCCCA-GGCAGCCCAAC-----AACTATAAACCCCG---GCGCC-GG
ACGCGCCAAGGAACC--CAAACGAACGTGCATTGCCTC-GGCGAGCC--GG-AGACGGAT
C-TTGCCCGGGGTCTTCCA--CGAAAATGAAATTAAAAATGACTCTCGGCAACGGATATC
TCGGCTCTCGCATCGATGAAGAACGTAGCGAAA-TGCGATACTTGGTGTGAATTGCAGAA
TCCC-GTGAA-CCATCGAGTCTTT-GAACGCAAGTTGCGCCCGAA-GCCACTAGGCCGAG
GGCACGTCTGCCTGGCGCATCGTTGCCCC--AAACCATGTTGT-CCCTCCGG-TCGGTCG
GAGCGG---GTGAGGTGGTCGGG--CGGAAGTTGGCCTCCCGTGAGCCCCTGCCTCGCGG
ATGGTTG--AAAACAAAGCCTGT-GTGGGGCGACCGCCATGTTCCACGGTGGATGAGCAG
GTAGGTGCCTCG---AGACCGACCGTGCGCGGGTTGT----CCCTACTTC-TAGGCTGCG
AGACCCT-TGCGAGCGAGGATGCGCTCCCAACG
>Se.un3
GCTGCCT--CGTGCCCCA-GGCAGCCCAAC-----AACTATAAACCCCG---GCGCC-GG
ACGCGCCAAGGAACC--CAAACGAACGTGCATTGCCTC-GGCGAGCC--GG-AGACGGAT
C-TTGCCCGGGGTCTTCCA--CGAAAATGAAATTAAAAATGACTCTCGGCAACGGATATC
TCGGCTCTCGCATCGATGAAGAACGTAGCGAAA-TGCGATACTTGGTGTGAATTGCAGAA
TCCC-GTGAA-CCATCGAGTCTTT-GAACGCAAGTTGCGCCCGAA-GCCACTAGGCCGAG
GGCACGTCTGCCTGGCGCATCGTTGCCCC--AAACCATGTTGT-CCCTCCGG-TCGGTCG
GAGCGG---GTGAGGTGGTCGGG--CGGAAGTTGGCCTCCCGTGAGCCCCTGCCTCGCGG
ATGGTTG--AAAACAAAGCCTGT-GTGGGGCGACCGCCATGTTCCACGGTGGATGAGCAG
GTAGGTGCCTCG---AGACCGACCGTGCGCGGGTTGT----CCCTACTTC-TAGGCTGCG
AGACCCT-TGCGAGCGAGGATGCGCTCCCAACG
>Se.ob1
GCTAACT--ATAGCCTCG-GGCAACCCCAC-----AATAAAAAACCCCG---GCGCT-GG
TTGCGCCAAGGAAAT--AAAGCTTACGTGTGTGGCCTC-GGCGAATC--GT-AGACGGTT
C-TTGTCCGGGGCCGGTGA--CGAAAATGAAATTAAAAATGACTCTCGGCAACGGATATC
TCGGCTCTCGCATCGATGAAGAACGTAGCGAAA-TGCGATACTTGGTGTGAATTGCAGAA
TCCC-GTGAA-CCATCGAGTCTTT-GAACGCAAGTTGCGCCCGAA-GCCACTAGGCCGAG
GGCACGTCTGCCTGGCGCATCGTAGCCCC--AAGCCACGTCCMCCCCCCCGA-TTGATCA
GGGGCG---ACGAGGTGCTTGGG--GGGAATTTGGCCTCCCGTGAT-CCGTGCATTGCGG
ATGGCCG--AAAAAGGAGCCTGT-GCGGGGCAATCGCCACGTTCCACGGTGGATGAGC--
--AGATGCCTCG---AGACCGACCTTGTGTTGGTTGT----CCCTACGGA-TGGGCTGTC
AGACCCTTTGGGAGCGCCGAAGCTTTCCCGAAG
>Se.ob2
GCTAACT--ATAGCTTCG-GGCAACCCCAC-----AATAAAAAACCCCG---GCGCT-GG
TTGCGCCAAGGAAAT--GAAACTTACGTGTGTGGCCTC-GGCGAACC--GG-AGACGGTT
C-TTGTCCGGGGCCGGTGA--CGAAAATGAAATTAAAAATGACTCTCGGCAACGGATATC
TCGGCTCTCGCATCGATGAAGAACGTAGCGAAA-TGCGATACTTGGTGTGAATTGCAGAA
TCCC-GTGAA-CCATCGAGTCTTT-GAACGCAAGTTGCGCCCGAA-GCCACTAGGCCGAG
GGCACGTCTGCCTGGCGCATCGTAGCCCC--AAGCCACGTCCMCCCCCCCGA-TTGATCA
GGGGCG---ACGAGGTGCTTGGG--GGGAATTTGGCCTCCCGTGAT-CCGTGCATTGCGG
ATGGCCG--AAAAAGGAGCCTGT-GCGGGGCAATCGCCACGTTCCACGGTGGATGAGC--
--AGATGCCTCG---AGACCGACCTTGTGTTGGTTGT----CCCTACGGA-TGGGCTGTC
AGACCCTTTGGGAGCGCCGAAGCTTTCCCGAAG
>Se.ob3
GCTAACT--ATAGCCTCG-GGCAACCCCAC-----AATAAAAAACCCCG---GCGCT-GG
TTGCGCCAAGGAAAT--AAAGCTTACGTGTGTGGCCTC-GGCGAATC--GT-AGACGGTT
C-TTGTCCGGGGCCGGTGA--CGAAAATGAAATTAAAAATGACTCTCGGCAACGGATATC
TCGGCTCTCGCATCGATGAAGAACGTAGCGAAA-TGCGATACTTGGTGTGAATTGCAGAA
TCCC-GTGAA-CCATCGAGTCTTT-GAACGCAAGTTGCGCCCGAA-GCCACTAGGCCGAG
GGCACGTCTGCCTGGCGCATCGTAGCCCC--AAGCCACGTCCMCCCCCCCGA-TTGATCA
GGGGCG---ACGAGGTGCTTGGG--GGGAATTTGGCCTCCCGTGAT-CCGTGCATTGCGG
ATGGCCG--AAAAAGGAGCCTGT-GCGGGGCAATCGCCACGTTCCACGGTGGATGAGC--
--AGATGCCTCG---AGACCGACCTTGTGTTGGTTGT----CCCTACGGA-TGGGCTGTC
AGACCCTTTGGGAGCGCCGAAGCTTTCCCGAAG
>Se.to1
GCTAACT--ATAGCTTCG-GGCAACCCCAC-----AATAAAAAACCCCG---GCGCT-GG
TTGCGCCAAGGAAAT--GAAACTTACGTGTGTGGCCTC-GGCGAACC--GG-AGACGGTT
C-TTGTCCGGGGCCGGTGA--CGAAAATGAAATTAAAAATGACTCTCGGCAACGGATATC
TCGGCTCTCGCATCGATGAAGAACGTAGCGAAA-TGCGATACTTGGTGTGAATTGCAGAA
TCCC-GTGAA-CCATCGAGTCTTT-GAACGCAAGTTGCGCCCGAA-GCCACTAGGCCGAG
GGCACGTCTGCCTGGCGCATCGTAGCCCC--AAGCCACGTCCA-CCCCCCGA-TTGATCA
GGGGCG---ACGAGGTGCTTGGG--GGGAATTTGGCCTCCCGTGAT-CCGTGCATTGCGG
ATGGCCG--AAAAAGGAGCCTGT-GCGGGGCAATCGCCACGTTCCACGGTGGATGAGC--
--AGATGCCTCG---AGACCGACCTTGTGTTGGTTGT----CCCTACAGA-TGGGCTGTC
AGACCCTTTGGGAGCGACGAAGCTTTCCCGAAG
>Se.to2
GCTAACT--ATAGCTTCG-GGCAACCCCAC-----AATAAAAAACCCCG---GCGCT-GG
TTGCGCCAAGGAAAT--GAAACTTACGTGTGTGGCCTC-GGCGAACC--GG-AGACGGTT
C-TTGTCCGGGGCCGGTGA--CGAAAATGAAATTAAAAATGACTCTCGGCAACGGATATC
TCGGCTCTCGCATCGATGAAGAACGTAGCGAAA-TGCGATACTTGGTGTGAATTGGAGAA
TCCC-GTGAA-CCATCGAGTCTTT-GAACGCAAGTTGCGCCCGAA-GCCACTAGGCCGAG
GGCACGTCTGCCTGGCGCATCGTAGCCCC--AAGCCACGTCCA-CCCCCCGA-TTGATTA
GGGGTG---ACGAGGTGCTTGGG--GGGAATTTGGCCTCCCGTGAT-CCGTGCATTGCGG
ATGGCCGAAAAAAAGGAGCCTGT-GCGGGGCAATCGCCACGTTCCACGGTGGATGAGC--
--AGATGCCTCG---AGACCGACCTTGCGTTGGTTGT----CCCTATGGA-TGGGCTGTC
AGACCCT-TGGGAGCGACGAAGCTTTCCCGAAG
>Se.to3
GCTAACT--ATAGCTTCG-GGCAACCCCAC-----AATAAAAAACCCCG---GCGCT-GG
TTGCGCCAAGGAAAT--GAAACTTACGTGTGTGGCCTC-GGCGAACC--GG-AGACGGTT
C-TTGTCCGGGGCCGGTGA--CGAAAATGAAATTAAAAATGACTCTCGGCAACGGATATC
TCGGCTCTCGCATCGATGAAGAACGTAGCGAAA-TGCGATACTTGGTGTGAATTGCAGAA
TCCC-GTGAA-CCATCGAGTCTTT-GAACGCAAGTTGCGCCCGAA-GCCACTAGGCCGAG
GGCACGTCTGCCTGGCGCATCGTAGCCCC--AAGCCACGTCCA-CCCCCCGA-TTGATCA
GGGGCG---ACGAGGTGCTTGGG--GGGAATTTGGCCTCCCGTGAT-CCGTGCATTGCGG
ATGGCCG--AAAAAGGAGCCTGT-GCGGGGCAATCGCCACGTTCCACGGTGGATGAGC--
--AGATGCCTCG---AGACCGACCTTGTGTTGGTTGT----CCCTACAGA-TGGGCTGTC
AGACCCTTTGGGAGCGACGAAGCTTTCCCGAAG
>Se.st1
GCAGCCT--TGCGCCTCG-TGCAACCCCCT-----AACAGTAAACCCCG---GCGTT-GG
ACGCGCCAAGGAACT--CGAACGAATGTGTGTGGCCCC-GGCGGATC--GG-AGACGCTT
C-TAGCCTGGGGTCCGCTA--CGTAAGCGATGTACAAAACGACTCTCGGCAACGGATATC
TCGGCTCTCGCATCTATGAACAACGTAGCGAAA-TGCGATACTTGGTGTGAATTGCAGAA
TCCC-GTGAA-CCATCGAGTCTTT-GAACGCAAGTTGCGCCCGAA-GCCACTAGGCCAAG
GGCACGTCTGCCTGGCGCATTGTCGCCCC--GAACCACTTCGT-CCCTGCGA-TCGGTGG
GGGCCG---GCAAGGTGGTCGGG--TGGAATTTGGCCTCCCGCGAG-CCAGGCCTCGTGG
ATGGTCG--AAAAATCGGCCTGT-GGGGGGCAATTGCCACGTTCCGCGGTGGACGAGC--
--AGATGGCTCG---AGACCGACCGTGCGCTTGTTGT----TCCTACGGT-TAGGCTGCC
AGGCCCCGTGCGAGTGAGGAAGCTCTCTCGACG
>Se.st2
GCAGCCT--TGCGCCTCG-TGCAACCCCCT-----AACAATAAACCCCG---GCGTT-GG
ACGCGCCGAGGAACT--CGAACGAATGTGTGTGGCCCC-GGCGGATC--GG-AGACGCTT
C-TAGCCTGGGGTCCGCTA--CGTAAGCGATGTACAAAACGACTCTCGGCAACGGATATC
TCGGCTCTCGCATCTATGAACAACGTAGCGAAA-TGCGATACTTGGTGTGAATTGCAGAA
TCCC-GTGAA-CCATCGAGTCTTT-GAACGCAAGTTGCGCCCGAA-GCCACTAGGCCAAG
GGCACGTCTGCCTGGCGCATTGTCGCCCC--GAACCACTTCGT-CCCTGCGA-TCGGTGG
GGGCCG---GCAAGGTGGTCGGG--TGGAATTTGGCCTCCCGCGAG-CCAGGCCTCGTGG
ATGGTCG--AAAAATCGGCCTGT-GGGGGGCAATTGCCACGTTCCGCGGTGGACGAGC--
--AGATGGCTCG---AGACCGACCGTGCGCTTGTTGT----TCCTACGGT-TAGGCTGCC
AGGCCCCGTGCGAGTGAGGAAGCTCTCTCGACG
>Se.st3
GCAGCCT--TGCGCCTCG-TGCAACCCCCT-----AACAATAAACCCCG---GCGTT-GG
ACGCGCCAAGGAACT--CAAACGAATGTGTGTGGCCCC-GGCGGATC--GG-AGACGCTT
C-TAGCCTGGGGTCCGCTA--CGTAAGCGATGTACAAAACGACTCTCGGCAACGGATATC
TCGGCTCTCGCATCTATGAACAACGTAGCGAAA-TGCGATACTTGGTGTGAATTGCAGAA
TCCC-GTGAA-CCATCGAGTCTTT-GAACGCAAGTTGCGCCCGAA-GCCACTAGGCCAAG
GGCACGTCTGCCTGGCGCATTGTCGCCCC--GAACCACTTCGT-CCCTGCGA-TCGGTGG
GGGCCG---GCAAGGTGGTCGGG--TGGAATTTGGCCTCCCGCGAG-CCAGGCCTCGTGG
ATGGTCG--AAAAATCGGCCTGT-GGGGGGCAATTGCCACGTTCCGCGGTGGACGAGC--
--AGATGGCTCG---AGACCGACCGTGCGCTTGTTGT----TCCTACGGT-TAGGCTGCC
AGGCCCCGTGCGAGTGAGGAAGCTCTCTCGACG
>Se.pl1
GCTTCCA--CGCGCCCCA-GGTGAAACAAC-----ATCTATAAACCCCG---GCGCC-AA
ACGCGCCAAGGAACT--CAAACGATTGGGCATGGCCTC-GGTGAACC--GG-AGACGGAT
C-TCGCCCGGGGTCGGCCG--CAAAAACGATGTCCAAAACGACTCTCGGCAACGGATATC
TCGGCTCTCGCATCGATGAAGAACGTAGCGAAA-TGCGATACTTGGTGTGAATTGCAGAA
TCCC-GTGAA-CCATCGAGTCTTT-GAACGCAAGTTGCGCCCGAA-GCCATTAGGCCGAG
GGCACGTCTGCCTGGAACATCGTTGCCCC--AAACCACGTCGT-CCCSCCTGAATGGTCG
GAGCGG---GCGAGGTGCTAGGG--CGGAAGTTGGCCTCCTGTGAGCCCCTGCCTCGCGG
ATGGTTG--AAAATGGAGCCTGT-GGGGGGCGACCGCCACGTTCCACGGTGGGTGAGC--
--AGATGCCTCG---AGACCGGCCGTGCGCGAGCTGC----CCCTACGTT-TAGGCTGCG
AGACCCT-TGCGAGCCAATATGCGCTCCCAACG
>Se.pl3
GCTTCCA--CGCGCCCCA-GGTGAAACAAC-----ATCTATAAACCCCG---GCGCC-AA
ACGCGCCAAGGAACT--CAAACGATTGGGCATGGCCTC-GGTGAACC--GG-AGACGGAT
C-TCGCCCGGGGTCGGCCG--CAAAAACGATGTCCAAAACGACTCTCGGCAACGGATATC
TCGGCTCTCGCATCGATGAAGAACGTAGCGAAA-TGCGATACTTGGTGTGAATTGCAGAA
TCCC-GTGAA-CCATCGAGTCTTT-GAACGCAAGTTGCGCCCGAA-GCCATTAGGCCGAG
GGCACGTCTGCCTGGAACATCGTTGCCCC--AAACCACGTCGT-CCCGCCTG-ATGGTCG
GAGCGG---GCGAGGTGCTAGGG--CGGAAGTTGGCCTCCTGTGAGCCCCTGCCTCGCGG
ATGGTTG--AAAATGGAGCCTGT-GGGGGGCGACCGCCACGTTCCACGGTGGGTGAGC--
--AGATGCCTCG---AGACCGGCCGTGCGCGAGCTGC----CCCTACGTT-TAGGCTGCG
AGACCCT-TGCGAGCCAATATGCGCTCCCAACG
>Se.au1
GCTGCCT--CGCGCCCCG-GGCAACCCAAC-----AACTATTAACCCCG---GCGCC-GG
ACGCGCCAAGGAAGT--CAAACGAACGTGCGTGGCCTC-GGCGAACC--GG-AGACGGAT
C-TCGCCCGGGGTCTGCAT--CGAAAACGATGTCCGAAAGGACTCTCGGCAACGGATATC
TCGGCTCTCGCATCGATGAAGAACGTAGCGAAA-TGCGATACTTGGTGTGAATTGCAGAA
TCCC-GTGAA-CCATCGAGTCTTT-GAACGCAAGTTGCGCCCGAA-GCCACTAGGCCGAG
GGCACGTCTGCCTGGCGCATCGTTGCCCC--AAACCACGTCGT-CCCTCCGG-TCTGTCG
GAGCGG---GCGAGGTGGTTGGG--CGGAGGTTGGCCTCCCGTGAGCCCCTGCCTCGCGG
ATGGTTG--TAAATGGAGCCTGT-GGGGGGCGACCGCCATGTTCCACGGTGGATGAGC--
--AGATGCCTCG---AGACCGACCGTGCGCGAGTTGT----CCCTACGGC-TAGGCTGCG
AGACCCT-TGCGAGCGAGGAAGCGCTCCCAACG
>Se.au2
GCTGCCT--CGCGCCCCG-GGCAACCCAAC-----AACTATTAACCCCG---GCGCC-GG
ACGCGCCAAGGAAGT--CAAACGAACGTGCGTGGCCTC-GGCGAACC--GG-AGACGGAT
C-TCGCCCGGGGTCTGCAT--CGAAAACGATGTCCGAAAGGACTCTCGGCAACGGATATC
TCGGCTCTCGCATCGATGAAGAACGTAGCGAAA-TGCGATACTTGGTGTGAATTGCAGAA
TCCC-GTGAA-CCATCGAGTCTTT-GAACGCAAGTTGCGCCCGAA-GCCACTAGGCCGAG
GGCACGTCTGCCTGGCGCATCGTTGCCCC--AAACCACGTCGT-CCCTCCGG-TCTGTCG
GAGCGG---GCGAGGTGGTTGGG--CGGAGGTTGGCCTCCCGTGAGCCCCTGCCTCGCGG
ATGGTTG--TAAATGGAGCCTGT-GGGGGGCGACCGCCATGTTCCACGGTGGATGAGC--
--AGATGCCTCG---AGACCGACCGTGCGCGAGTTGT----CCCTACGGC-TAGGCTGCG
AGACCCT-TGCGAGCGAGGAAGCGCTCCCAACG
>Se.au3
GCTGCCT--CGCGCCCCG-GGCAACCCAAC-----AACTATTAACCCCG---GCGCC-GG
ACGCGCCAAGGAAGT--CAAACGAACGTGCGTGGCCTC-GGCGAACC--GG-AGACGGAT
C-TCGCCCGGGGTCTGCAT--CGAAAACGATGTCCGAAAGGACTCTCGGCAACGGATATC
TCGGCTCTCGCATCGATGAAGAACGTAGCGAAA-TGCGATACTTGGTGTGAATTGCAGAA
TCCC-GTGAA-CCATCGAGTCTTT-GAACGCAAGTTGCGCCCGAA-GCCACTAGGCCGAG
GGCACGTCTGCCTGGCGCATCGTTGCCCC--AAACCACGTCGT-CCCTCCGG-TCTGTCG
GAGCGG---GCGAGGTGGTTGGG--CGGAGGTTGGCCTCCCGTGAGCCCCTGCCTCGCGG
ATGGTTG--TAAATGGAGCCTGT-GGGGGGCGACCGCCATGTTCCACGGTGGATGAGC--
--AGATGCCTCG---AGACCGACCGTGCGCGAGTTGT----CCCTACGGC-TAGGCTGCG
AGACCCT-TGCGAGCGAGGAAGCGCTCCCAACG
>Se.hi1
GCTGCCC--CGCTCCCTC-GGCAACCCAAC-----AACTATAAACCCCG---GCGCC-GG
ATGCGCCAAGGAACT--CAAACCAACGTGCGTGGCCTC-GGCGAACC--GG-AGACGGAT
C-TCGCCCATGGCCCGCCG--CGAAAACGATGTCAAAAACGACTCTCGGCAACGGATATC
TCGGCTCTCGCATCGATGAAGAACGTAGCGAAA-TGCGATACTTGGTGTGAATTGCAGAA
TCCC-GTGAA-CCATCGAGTCTTT-GAACGCAAGTTGCGCCCGAA-GCCACTAGGCCGAG
GGCACGTCTGCCTGGCGCATCGTTGCCCC-AAAACCACGTCGT-CCCTCCGG-TATGTCG
GAGCGG---TCGAGGTGCTTGGG--CGGAAGTTGGCCTCCCGTGAG-CAATGCCTCGTGG
ATGGTTG--AAAAAGGAGCCTGTGGGGGGGCGACCGCCACGTTCCACGGTGGATGAGC--
--ACTAGCCTCG---AGACCGAACGTGCGCGAGCTGT----CCCTACGAC-TAGGCTGCG
AGACCCC-TGCGAGCGAGGAATCGCTCCCAACG
>Se.hi2
GCTGCCC--CGGTCCCTC-GGCAACCCAAC-----AACTATAAACCCCG---GCGCC-GG
ATGCGCCAAGGAACT--CAAACCAACGTGTGTGGCCTC-GGCGAACC--GG-AGACGGAT
C-TCGCCCATGGCCCGCCG--CGAAAACGATGTCAAAAACGACTCTCGGCAACGGATATC
TCGGCTCTCGCATCGGTGAACAACGTAGCGAAA-TGCGATACTTGGTGTGAATTGCAGAA
TCCC-GTGAA-CCATCGAGTCTTT-GAACGCTAGTTGCGCCCGAA-GCCACTAGGGCGAG
GGCACGTCTGCCTGGCGCATCGTTGCCCC--AAACCACGTCGT-CCCTCCGG-TATGTCG
GAGCGG---TCGAGGTGCTTGGG--CGGAAGTTGGCCTCCCGTGAG-CAATGCCTCGTGG
ATGGTTG--AAAAAGGAGCCTGTGGGGGGGCGACCGCCACGTTCCACGGTGGATGAGC--
--ACTAGCCTCG---AGACCGAACGTGCGCGAGCTGT----CCCTACGAC-TAGGCTGCG
AGACCCC-TGCGAGCGAGGAATCGCTCCCAACG
>Se.hi3
GCTGCCC--CGGTCCCTC-GGCAACCCAAC-----AACTATAAACCCCG---GCGCC-GG
ATGCGCCAAGGAACT--CAAACCAACGTGTGTGGCCTC-GGCGAACC--GG-AGACGGAT
C-TCGCCCATGGCCCGCCA--CGAAAACGATGTCAAAAACGACTCTCGGCAACGGATATC
TCGGCTCTCGCATCGATGAACAACGTAGCGAAA-TGCGATACTTGGTGTGAATTGCAGAA
TCCC-GTGAA-CCATCGAGTCTTT-GAACGCTTGTTGCGCCCGAA-GCCACTAGGCCGAG
GGCACGTCTGCCTGGCGCATCGTTGCCCC--AAACCACGTCGT-CCCTCCGG-GATGTCT
GAGCGG---TCGAGGTGCTTGGG--CGGAAGTTGGCCTCCCGTGAG-CAATGCCTCGTGG
ATGGTTG--AAAAAGGAGCCTGTGGGGGGGCGACCGCCACGTTCCACGGTGGATGAGC--
--ACTAGCCTCC---AGACCGACCGTGCGCGAGCTGT----CCCTACCAC-TAGGCTGCC
AGACCCC-TGCGAGCGAGGAATCGCTCCCAACG
>Se.oc2
GCTGCCT--CGCACCCCC-GGCAACCCAAC-----AACTATAAACCCCG---GCGCC-GG
ATGCGCCAAGGAACC--AAAACCAACGTGCGTGGCCTC-GGCGAACC--GG-AGACGGAT
C-TCGCCCATGGCCCGTCG--CGAAAACGATGTCTAAAACGACTCTCGGCAACGGATATC
TCGGCTCTCGCATCGATGAAGAACGTAGCGAAA-TGCGATACTTGGTGTGAATTGCAGAA
TCCC-GTGAA-CCATCGAGTCTTT-GAACGCAAGTTGCGCCCGAA-GCCACTAGGCCGAG
GGCACGTCTGCCTGGCGCATCGTTGCCCC--AAACCACGTCGT-CCCTCCGG-TATGTCG
GAGCGG---GCGAGGTGCTTGGG--CGGAAGTTGGCCTCCCGTGAG-CAATGCCTCGTGG
ATGGTTG--AAAAAGGAGCCTGTGGGGGGGCGACCGCCACGTTCCACGGTGGATGAGC--
--GCTAGCCTCG---AGACCGAACGTGCGCGAGCTGT----CCCTCCGAC-TAGGCTGCG
AGACCCT-TGCGAGCGAGGAATCGCTCCCAACG
>Se.oc3
GCTGCCT--CGCACCCCC-GGCAACCCAAC-----AACTATAAACCCCG---GCGCC-GG
ATGCGCCAAGGAACC--AAAACCAACGTGCGTGGCCTC-GGCGAACC--GG-AGACGGAT
C-TCGCCCATGGCCCGTCG--CGAAAACGATGTCTAAAACGACTCTCGGCAACGGATATC
TCGGCTCTCGCATCGATGAAGAACGTAGCGAAA-TGCGATACTTGGTGTGAATTGCAGAA
TCCC-GTGAA-CCATCGAGTCTTT-GAACGCAAGTTGCGCCCGAA-GCCACTAGGCCGAG
GGCACGTCTGCCTGGCGCATCGTTGCCCC--AAACCACGTCGT-CCCTCCGG-TATGTCG
GAGCGG---GCGAGGTGCTTGGG--CGGAAGTTGGCCTCCCGTGAG-CAATGCCTCGTGG
ATGGTTG--AAAAAGGAGCCTGTGGGGGGGCGACCGCCACGTTCCACGGTGGATGAGC--
--GCTAGCCTCG---AGACCGAACGTGCGCGAGCTGT----CCCTCCGAC-TAGGCTGCG
AGACCCT-TGCGAGCGAGGAATCGCTCCCAACG
>Se.si2
GCTGCTA--TGTGCCCCG-GGCAGCACAAC-----AACTATGGACCCCG---GCGCC-GG
ACGCGCCAAGGAACT--CGAACAAACGTGCGTAGCCCC-GGCGATCC--GG-ATACGGAT
C-CCGCTCGGGGTAAGTCG--CGAGAATGGTGTCCAAAATGACTCTCGGCAACGGATATC
TCGGCTCTCGCATCGATGAAGAACGTAGCGAAA-TGCGATACTTGGTGTGAATTGCAGAA
TCCC-GTGAA-CCATCGAGTCTTT-GAACGCAAGTTGCGCCCGAA-GCCATTAGGCCGAG
GGCACGTCTGCCTGGCGCATTGCTGTCCC--AAACCCAGACGC-CCCTCGAA-CTGATCG
GAGGGG---GGGAGGCGCTTGGG--CGAAAGTTGGCCTCCCGCGAG-CATTGCCTCGCGG
ATGGTTG--AAAAACGAGCCCAC-GAGTGATGACCGCCACGTTC-ACGGTGGACGAGC--
--GAAAGCCTCG---AGCCCGACCGTGCGCATGATGT----CCCTTTGTC-TAGGCTGCG
AGACCCG-TGCAAGCAAGAAAGCGCTCACAACG
>Se.si3
GCTGCTA--TGTGCCCCG-GGCAGCACAAC-----AACTATGGACCCCG---GCGCC-GG
ACGCGCCAAGGAACT--CGAACAAACGTGCGTAGCCCC-GGCGATCC--GG-ATACGGAT
C-CCGCTCGGGGTAAGTCG--CGAGAATGGTGTCCAAAATGACTCTCGGCAACGGATATC
TCGGCTCTCGCATCGATGAAGAACGTAGCGAAA-TGCGATACTTGGTGTGAATTGCAGAA
TCCC-GTGAA-CCATCGAGTCTTT-GAACGCAAGTTGCGCCCGAA-GCCATTAGGCCGAG
GGCACGTCTGCCTGGCGCATTGCTGTCCC--AAACCCAGACGC-CCCTCGAA-CTGATCG
GAGGGG---GGGAGGCGCTTGGG--CGAAAGTTGGCCTCCCGCGAG-CATTGCCTCGCGG
ATGGTTG--AAAAACGAGCCCAC-GAGTGATGACCGCCACGTTC-ACGGTGGACGAGC--
--GAAAGCCTCG---AGCCCGACCGTGCGCATGATGT----CCCTTTGTC-TAGGCTGCG
AGACCCG-TGCAAGCAAGAAAGCGCTCACAACG
>Ca.jv1
GCACGGG--GGAACCGTG-GGCAACGAAAT-----AACCACAAACCCCG---GCGCT-AG
ATGCGCCAAGGACCC--RTAAKAAACRGGSACGACCCT-GGCTGCCC--GG-AGACGGAK
C-CCGCCAGGGAAKSGCCG--CTGAACTTGTAACCAAAACRACTCTCGGCAACGGATATC
TAGGCTCTCKCATCRATRAAKAACGTAKYGAAA-TGCGATMYTTGKTGTGAWTTGMASAA
TCCC-GTGAA-CYRTCGAGTCTTT-GAACGCAAGTTGCGCCCGAA-GCCATTAGGCCGAG
GGCACGTCTGCCTGGCACAACGTTGCCCC--CAATCCCATTCC-CACTCCCTCCCCATCG
GAGGGGCGAGAGCGGTGGGCGGGG-CGGAAGCTGGCCTCCCGTGAG-CGTGGCCTCGCGG
ATGGCTG--AAAGATGAGCCTGTGGGGGAGCGATCACCACGGTCTACGGTGGATGAGCAG
G-GAATGCCTTG---ATACCGACCGTGCGTGCGTCGTGTCGCCCCCGAGC-TGGGCTCCT
GGACCCT-------------CGTTCTCCCAACG
>Ca.jv2
GCACGGG--GGAACCGTG-GGCAACGAAAT-----AACCACAAACCCCG---GCGCT-AG
ATGCGCCAAGGACCC--ATAAGAAACAGGCACGACCCT-GGCTGCCC--GG-AGACGGAG
C-CCGCCAGGGAAGCGCCG--CTGAACTTGTAACCAAAACGACTCTCGGCAACGGATATC
TAGGCTCTCGCATCGATGAAGAACGTAGCGAAA-TGCGATACTTGGTGTGAATTGCAGAA
TCCC-GTGAA-CCATCGAGTCTTT-GAACGCAAGTTGCGCCCGAA-GCCATTAGGCCGAG
GGCACGTCTGCCTGGCACAACGTTGCCCC--CAATCCCATTCC-CACTCCCTCCCCATCG
GAGGGGCGAGAGCGGTGGGCGGGG-CGGAAGCTGGCCTCCCGTGAG-CGTGGCCTCGCGG
ATGGCTG--AAAGATGAGCCTGTGGGGGAGCGATCACCACGGTCTACGGTGGATGAGCAG
G-GAATGCCTTG---ATACCGACCGTGCGTGCGTCGTGTCGCCCCCGAGC-TGGGCTCCT
GGACCCT-------------CGTTCTCCCAACG
>Ca.jv3
GCACGGG--GGAACCGTG-GGCAACGAAAT-----AACCACAAACCCCG---GCGCT-AG
ATGCGCCAAGGACCC--ATAAGAAACAGGCACGACCCT-GGCTGCCC--GG-AGACGGAG
A-CCGCCAGGGAAGCGCCG--CTGAACTTGTAACCAAAACGACTCTCGGCAACGGATATC
TAGGCTCTCGCATCGATGAAGAACGTAGCGAAA-TGCGATACTTGGTGTGAATTGCAGAA
TCCC-GTGAA-CCATCGAGTCTTT-GAACGCAAGTTGCGCCCGAA-GCCATTAGGCCGAG
GGCACGTCTGCCTGGCACAACGTTGCCCC--CAATCCCATTCC-CACTCCCTCCCCATCG
GAGGGGCGAGAGCGGTGGGCGGGG-CGGAAGCTGGCCTCCCGTGAG-CGTGGCCTCGCGG
ATGGCTG--AAAGATGAGCCTGTGGGGGAGCGATCACCACGGTCTACGGTGGATGAGCAG
G-GAATGCCTTG---ATACCGACCGTGCGTGCGTCGTGTCGCCCCCGAGC-TGGGCTCCT
GGACCCT-------------CGTTCTCCCAACG
>Ca.fi2
GCACTAG--GGAACCGTG-CGCAACGAAAC-----AACCACAAATTTCG---GCGCT-AG
ATGCGCCAAGGACCC--ATAAGAAACAGGCACGGCCTT-GGCTGCCC--GG-AGACGGAG
C-ATGCCAGGGAAGCGCCG--CTGAACTAGTAACAAAAACGACTCCCGGCAACGGATATC
TAGGCTCTCGCATCGATGAAGAACGTAGCGAAA-TGCGATACTTGGTGTGAATTGCAGAA
TCCC-GTGAA-CCATCGAGTCTTT-GAACGCAAGTTGCGCCCGAA-GCCACTAGGCCGAG
GGCACGTCTGCCTGGCACAACGTTGTTCC--CAACCCCATTCT-CGCTCCCT-CCCACCG
GAGCGGCG-GGATGGTGGTTGGGG-AGGAAGTTGGCCTCCCGTGAG-CGTGGCCTCGCGG
ATGGCTG--AAAGACGAGCCTGTGGGGGAGCGATCACCACGTTCCACGGTGGATGAGCAG
A-AAATGGCTTG---ATACCGATCGTGCGTGAGTCGTG---CCCCCCTGT-TGGGCTCTT
GGACCCT---------CGTTCGTTCTCCTAACG
>Ca.fi3
GCACTAG--GGAACCGTG-CGCAACGAAAC-----AACCACAAATTTCG---GCGCT-AG
ATGCGCCAAGGACCC--ATAAGAAACAGGCACGGCCTT-GGCTGCCC--GG-AGACGGAG
C-ATGCCAGGGAAGCGCCG--CTGAACTAGTAACAAAAACGACTCCCGGCAACGGATATC
TAGGCTCTCGCATCGATGAAGAACGTAGCGAAA-TGCGATACTTGGTGTGAATTGCAGAA
TCCC-GTGAA-CCATCGAGTCTTT-GAACGCAAGTTGCGCCCGAA-GCCACTAGGCCGAG
GGCACGTCTGCCTGGCACAACGTTGTTCC--CAACCCCATTCT-CGCTCCCT-CCCACCG
GAGCGGCG-GGATGGTGGTTGGGG-AGGAAGTTGGCCTCCCGTGAG-CGTGGCCTCGCGG
ATGGCTG--AAAGACGAGCCTGTGGGGGAGCGATCACCACGTTCCACGGTGGATGAGCAG
A-AAATGGCTTG---ATACCGATCGTGCGTGAGTCGTG---CCCCCCTGT-TGGGCTCTT
GGACCCT---------CGTTCGTTCTCCTAACG
>Ca.rx1
GCACGGG--GGAAGCGTG-CGCAGCGGGAT-----AACCACAAACCCCG---GCGCT-AG
ATGCGCCAAGGACCC--ACAAGAAACAGGGACGACCCT-GGCTGCCC--GG-AGACGGAG
C-CTGCCAGGGAAGTGCCG--CTGAACTCGTAACGAAAACGACTCTCGGCAACGGATATC
TAGGCTCTCGCATCGATGAAGAACGTAGCGAAA-TGCGATACTTGGTGTGAATTGCAGAA
TCCC-GTGAA-CCATCGAGTCTTT-GAACGCAAGTTGCGCCCGAA-GCCACTAGGCCGAG
GGCACGTCTGCCTGGCACAACGTTGCCCC--TAATCCCATTCG-CACTCCCTCCCCATCG
GAGGGGC--GAGCGGTGGGCGGGG-CGGAATCTGGCCTCCCGTGAG-CGCGGCCTCGCGG
ATGGCTG--AAAGATGAGCCTGTGGGGGAGCGATCACCACGGTCCACGGTGGATGAGCAG
G-GAATGCCTTG---ATACCGACCGTGCGTGCGCCGTGTCCCCCCCGAGC-CAGGCTCCT
GGACCCT-------------CGTTCTCCCATCG
>Ca.rx3
GCACGGG--GGAAGCGTG-CGCAGCGGGAT-----AACCACAAACCCCG---GCGCT-AG
ATGCGCCAAGGACCC--ACAAGAAACAGGGACGACCCT-GGCTGCCC--GG-AGACGGAG
C-CTGCCAGGGAAGTGCCG--CTGAACTCGTAACGAAAACGACTCTCGGCAACGGATATC
TAGGCTCTCGCATCGATGAAGAACGTAGCGAAA-TGCGATACTTGGTGTGAATTGCAGAA
TCCC-GTGAA-CCATCGAGTCTTT-GAACGCAAGTTGCGCCCGAA-GCCACTAGGCCGAG
GGCACGTCTGCCTGGCACAACGTTGCCCC--TAATCCCATTCG-CACTCCCTCCCCATCG
GAGGGGC--GAGCGGTGGGCGGGG-CGGAATCTGGCCTCCCGTGAG-CGCGGCCTCGCGG
ATGGCTG--AAAGATGAGCCTGTGGGGGAGCGATCACCACGGTCCACGGTGGATGAGCAG
G-GAATGCCTTG---ATACCGACCGTGCGTGCGCCGTGTCCCCCCCGAGC-CAGGCTCCT
GGACCCT-------------CGTTCTCCCATCG
>Se.su1
GAGGCGT--CTCGCGGGA-GCCAAATTCCA-----GACCACCTCGCCGG---GCCCC-AC
CGATCGCAGGGACGA--TGGATTCGGGGCGACAATGCT-TGACACCC--GG-AGACGTGC
C-TTGGCCTAGTGGCTTCG--CGCAACTTGCGTTCAAAGACTCGATGGTTCACGGGTATT
CTGCAATTCACACCAATGTATCGCATTTCGCTA-TTTCTTCATCGATGCGAGAGCCGAGA
TATC-GTTGA-CCGAGAGTCGTTT-GTACATCGCTTACGTAGGGA-ACCCCAGGCCTAGA
AGCGTCTCCGATCCGCGCATTGTCGCCCC--GAACCACTTCGT-CCCTGCGA-TCGGTGG
GGGCCG---GCGAGGTGGTCGGG--TGGAATTTGGCCTCCCGCGAG-CCACGCCTCGTGG
ATGGTCG--AAAAAGCAGCCTGT-GGGGGGCAATTGCCACGTTCCACGGTGGACGAGC--
--AGATGGCTCG---AGACCGACCGTGCGCTTGTTGT----TCCTACGGT-TAGGCTGCC
AGGCCCCATGCGAGTGAGGAAGCTCTCTCGACG
>Se.su3
GAGGCGT--CTCGCGGGA-GCCAAATTCCA-----GACCACCTCGCCGG---GCCCC-AC
CGATCGCAGGGACGA--TGGATTCGGGGCGACAATGCT-TGACACCC--GG-AGACGTGC
C-TTGGCCTAGTGGCTTCG--CGCAACTTGCGTTCAAAGACTCGATGGTTCACGGGTATT
CTGCAATTCACACCAATGTATCGCATTTCGCTA-TTTCTTCATCGATGCGAGAGCCGAGA
TATC-GTTGA-CCGAGAGTCGTTT-GTACATCGCTTACGTAGGGA-ACCCCAGGCCTAGA
AGCGTCTCCGATCCGCGCATTGTCGCCCC--GAACCACTTCGT-CCCTGCGA-TCGGTGG
GGGCCG---GCGAGGTGGTCGGG--TGGAATTTGGCCTCCCGCGAG-CCACGCCTCGTGG
ATGGTCG--AAAAAGCAGCCTGT-GGGGGGCAATTGCCACGTTCCACGGTGGACGAGC--
--AGATGGCTCG---AGACCGACCGTGCGCTTGTTGT----TCCTACGGT-TAGGCTGCC
AGGCCCCATGCGAGTGAGGAAGCTCTCTCGACG
>Se.oc1
GCTGCCT--CGCACCCCC-GGCAACCCAAC-----AACTATAAACCCCG---GCGCC-GG
ATGCGCCAAGGAACC--AAAACCAACGTGCGTGGCCTC-GGCGAACC--GG-AGACGGAT
C-TCGCCCATGGCCCGTCG--CGAAAACGATGTCTAAAACGACTCTCGGCAACGGATATC
TCGGCTCTCGCATCGATGAAGAACGTAGCGAAA-TGCGATACTTGGTGTGAATTGCAGAA
TCCC-GTGAA-CCATCGAGTCTTT-GAACGCAAGTTGCGCCCGAA-GCCACTAGGCCGAG
GGCACGTCTGCCTGGCGCATCGTTGCCCC--AAACCACGTCGT-CCCTCCGG-TATGTCG
GAGCGG---GCGAGGTGCTTGGG--CGGAAGTTGGCCTCCCGTGAG-CAATGCCTCGTGG
ATGGTTG--AAAAAGGAGCCTGTGGGGGGGCGACCGCCACGTTCCACGGTGGATGAGC--
--GCTAGCCTCG---AGACCGAACGTGCGCGAGCTGT----CCCTCCGAC-TAGGCTGCG
AGACCCT-TGCGAGCGAGGAATCGCTCCCAACG
>Se.si1
GCTGCTA--TGTGCCCCG-GGCAGCACAAC-----AACTATGGACCCCG---GCGCC-GG
ACGCGCCAAGGAACT--CGAACAAACGTGCGTAGCCCC-GGCGATCC--GG-ATACGGAT
C-CCGCTCGGGGTAAGTCG--CGCAACTTGCGTTCAAAGACTCTCTCGGCAACGGATATC
TCGGCTCTCGCATCGATGAAGAACGTAGCGAAA-TGCGATACTTGGTGTGAATTGCAGAA
TCCC-GTGAA-CCATCGAGTCTTT-GAACGCAAGTTGCGCCCGAA-GCCATTAGGCCGAG
GGCACGTCTGCCTGGCGCATTGCTGTCCC--AAACCCAGACGC-CCCTCGAA-CTGATCG
GAGGGG---GGGAGGCGCTTGGG--CGAAAGTTGGCCTCCCGCGAG-CATTGCCTCGCGG
ATGGTTG--AAAAACGAGCCCAC-GAGTGATGACCGCCACGTTC-ACGGTGGACGAGC--
--GAAAGCCTCG---AGCCCGACCGTGCGCATGATGT----CCCTTTGTC-TAGGCTGCG
AGACCCG-TGCAAGCAAGAAAGCGCTCACAACG
>Ca.fi1
GCACTAG--GGAACCGTG-CGCAACGAAAC-----AACCACAACTTTCG---GCGCT-AG
ATGCGCCAAGGACCC--ATAAGAAACAGGCACGGCCTT-GGCTGCCC--GG-AGACGGAG
C-ATGCCAGGGAATGTTAC--CTGAACTAGTAACAAAAACGACTCCCGGCAACGGATATC
TAGGCTCTCGCATCGATGAAGAACGTAGCGAAA-TGCGATACTTGGTGTGAATTGCAGAA
TCCC-GTGAA-CCATCGAGTCTTT-GAACGCAAGTTGCGCCCGAA-GCCACTAGGCCGAG
GGCACGTCTGCCTGGCACAACGTTGTTCC--CAACCCCATTCT-CGCTCCCT-CCCACCG
GAGCGGCG-GGATGGTGGTTGGGG-AGGAAGTTGGCCTCCCGTGAG-CGTGGCCTCGCGG
ATGGCTG--AAAGACGAGCCTGTGGGGGAGCGATCACCACGTTCCACGGTGGATGAGCAG
A-AAATGGCTTG---ATACCGATCGTGCGTGAGTCGTG---CCCCCCTGT-TGGGCTCTT
GGACCCT---------CGTTCGTTCTCCTAACG
